# Supplementary material for: 1-(4-Chloro­phen­yl)-1H-1,2,3,4-tetra­zole
Source: Acta Crystallogr Sect E Struct Rep Online. 2012 Apr 13;68(Pt 5):o1344. doi: 10.1107/S1600536812014353 (PMC3344479; doi:10.1107/S1600536812014353)
Supplement: Supplementary file 1 [file e-68-o1344-sup1.cif]

##############################################################################
#                                                                            #
# This CIF contains the data in a paper accepted for publication in          #
# Acta Crystallographica Section E. It conforms to the requirements of       #
# Notes for Authors for Acta Crystallographica Section E, and has been       #
# peer reviewed under the auspices of the IUCr Commission on Journals.       #
#                                                                            #
# Full details of the Crystallographic Information File format               #
# are given in the paper "The Crystallographic Information File (CIF):       #
# a New Standard Archive File for Crystallography" by S. R. Hall, F. H.      #
# Allen and I. D. Brown [Acta Cryst. (1991), A47, 655-685].                  #
#                                                                            #
# The current version of the core CIF dictionary is obtainable from          #
# ftp://ftp.iucr.org/pub/cif_core.dic.                                       #
#                                                                            #
# Software is freely available for graphical display of the structure(s)     #
# in this CIF. For information consult the CIF software page                 #
# http://www.iucr.org/resources/cif/software.                                #
#                                                                            #
# This file may be used for bona fide research purposes within the           #
# scientific community so long as proper attribution is given to the journal # 
# article from which it was obtained.                                        #
#                                                                            #
##############################################################################
data_I
_audit_creation_method     SHELXL-97
_chemical_name_systematic
;
1-(4-Chlorophenyl)-1<i>H</i>-1,2,3,4-tetrazole
;
_chemical_name_common     ?
_chemical_formula_moiety     'C7 H5 Cl N4'
_chemical_formula_sum     'C7 H5 Cl N4'
_chemical_formula_iupac     'C7 H5 Cl N4'
_chemical_formula_weight     180.60
_chemical_melting_point     ?
_symmetry_cell_setting     monoclinic
_symmetry_space_group_name_H-M     'P 21/c'
_symmetry_space_group_name_Hall     '-P 2ybc'
loop_
    _symmetry_equiv_pos_as_xyz
    'x, y, z'
    '-x, y+1/2, -z+1/2'
    '-x, -y, -z'
    'x, -y-1/2, z-1/2'
_cell_length_a     3.8626(2)
_cell_length_b     27.9946(10)
_cell_length_c     14.4943(5)
_cell_angle_alpha     90.00
_cell_angle_beta     95.640(3)
_cell_angle_gamma     90.00
_cell_volume     1559.71(11)
_cell_formula_units_Z     8
_cell_measurement_reflns_used     7146
_cell_measurement_theta_min     3.5632
_cell_measurement_theta_max     28.9855
_cell_measurement_temperature     293(2)
_exptl_crystal_description     block
_exptl_crystal_colour     white
_exptl_crystal_size_max     0.3
_exptl_crystal_size_mid     0.2
_exptl_crystal_size_min     0.2
_exptl_crystal_density_diffrn     1.538
_exptl_crystal_density_meas     ?
_exptl_crystal_density_method     'not measured'
_exptl_crystal_F_000     736
_exptl_absorpt_coefficient_mu     0.431
_exptl_absorpt_correction_type     multi-scan
_exptl_absorpt_process_details
;
(<i>CrysAlis PRO</i>; Oxford Diffraction, 2010)
;
_exptl_absorpt_correction_T_min     0.795
_exptl_absorpt_correction_T_max     0.917
_exptl_special_details     ?
_diffrn_ambient_temperature     293(2)
_diffrn_radiation_type     MoK\a
_diffrn_radiation_wavelength     0.71073
_diffrn_radiation_source     'fine-focus sealed tube'
_diffrn_radiation_monochromator     graphite
_diffrn_measurement_device_type     'Oxford Diffraction Xcalibur Sapphire3'
_diffrn_measurement_method     '\w scans'
_diffrn_detector_area_resol_mean     16.1049
_diffrn_reflns_number     16702
_diffrn_reflns_av_R_equivalents     0.0383
_diffrn_reflns_av_sigmaI/netI     0.0330
_diffrn_reflns_theta_min     3.57
_diffrn_reflns_theta_max     27.00
_diffrn_reflns_theta_full     27.00
_diffrn_measured_fraction_theta_max     0.996
_diffrn_measured_fraction_theta_full     0.996
_diffrn_reflns_limit_h_min     -4
_diffrn_reflns_limit_h_max     4
_diffrn_reflns_limit_k_min     -35
_diffrn_reflns_limit_k_max     35
_diffrn_reflns_limit_l_min     -18
_diffrn_reflns_limit_l_max     18
_diffrn_standards_number     0
_diffrn_standards_interval_count     0
_diffrn_standards_interval_time     0
_diffrn_standards_decay_%     0
_refine_special_details
;
Refinement of <i>F</i>^2^ against ALL reflections. The weighted <i>R</i>-factor
<i>wR</i> and goodness of fit <i>S</i> are based on <i>F</i>^2^, conventional
<i>R</i>-factors <i>R</i> are based on <i>F</i>, with <i>F</i> set to zero for
negative <i>F</i>^2^. The threshold expression of <i>F</i>^2^ >
\s(<i>F</i>^2^) is used only for calculating <i>R</i>-factors(gt) <i>etc</i>.
and is not relevant to the choice of reflections for refinement.
<i>R</i>-factors based on <i>F</i>^2^ are statistically about twice as large
as those based on <i>F</i>, and <i>R</i>- factors based on ALL data will be
even larger.
;
_reflns_number_total     3366
_reflns_number_gt     2610
_reflns_threshold_expression     I>2sigma(I)
_refine_ls_structure_factor_coef     Fsqd
_refine_ls_matrix_type     full
_refine_ls_R_factor_all     0.0693
_refine_ls_R_factor_gt     0.0494
_refine_ls_wR_factor_gt     0.0937
_refine_ls_wR_factor_ref     0.1005
_refine_ls_goodness_of_fit_ref     1.069
_refine_ls_restrained_S_all     1.069
_refine_ls_number_reflns     3366
_refine_ls_number_parameters     217
_refine_ls_number_restraints     0
_refine_ls_hydrogen_treatment     constr
_refine_ls_weighting_scheme     calc
_refine_ls_weighting_details
         'calc w=1/[\s^2^(Fo^2^)+(0.0300P)^2^+0.7614P] where P=(Fo^2^+2Fc^2^)/3'
_atom_sites_solution_hydrogens     geom
_atom_sites_solution_primary     direct
_atom_sites_solution_secondary     difmap
_refine_ls_shift/su_max     0.001
_refine_ls_shift/su_mean     0.000
_refine_diff_density_max     0.181
_refine_diff_density_min     -0.217
_refine_ls_extinction_method     none
_refine_ls_extinction_coef     ?
loop_
    _atom_type_symbol
    _atom_type_description
    _atom_type_scat_dispersion_real
    _atom_type_scat_dispersion_imag
    _atom_type_scat_source
    'C' 'C' 0.0033 0.0016
                         'International Tables Vol C Tables 4.2.6.8 and 6.1.1.4'
    'H' 'H' 0.0000 0.0000
                         'International Tables Vol C Tables 4.2.6.8 and 6.1.1.4'
    'N' 'N' 0.0061 0.0033
                         'International Tables Vol C Tables 4.2.6.8 and 6.1.1.4'
    'Cl' 'Cl' 0.1484 0.1585
                         'International Tables Vol C Tables 4.2.6.8 and 6.1.1.4'
_computing_data_collection     'CrysAlis PRO (Oxford Diffraction, 2010)'
_computing_cell_refinement     'CrysAlis PRO (Oxford Diffraction, 2010)'
_computing_data_reduction     'CrysAlis PRO (Oxford Diffraction, 2010)'
_computing_structure_solution     'SHELXS97 (Sheldrick, 2008)'
_computing_structure_refinement     'SHELXL97 (Sheldrick, 2008)'
_computing_molecular_graphics     'PLATON (Spek, 2009)'
_computing_publication_material     'PLATON (Spek, 2009)'
loop_
    _atom_site_type_symbol
    _atom_site_label
    _atom_site_fract_x
    _atom_site_fract_y
    _atom_site_fract_z
    _atom_site_U_iso_or_equiv
    _atom_site_adp_type
    _atom_site_calc_flag
    _atom_site_refinement_flags
    _atom_site_occupancy
    _atom_site_symmetry_multiplicity
    _atom_site_disorder_assembly
    _atom_site_disorder_group
    C C1A 0.6813(6) 0.49499(9) 0.21942(16) 0.0471(6) Uani d . 1 1 . .
    H H1A 0.7806 0.4769 0.1750 0.057 Uiso calc R 1 1 . .
    C C2A 0.8047(5) 0.44145(7) 0.35903(15) 0.0334(5) Uani d . 1 1 . .
    C C3A 0.8223(6) 0.44243(8) 0.45455(15) 0.0406(5) Uani d . 1 1 . .
    H H3A 0.7443 0.4691 0.4848 0.049 Uiso calc R 1 1 . .
    C C4A 0.9559(6) 0.40373(8) 0.50482(16) 0.0420(5) Uani d . 1 1 . .
    H H4A 0.9670 0.4040 0.5692 0.050 Uiso calc R 1 1 . .
    C C5A 1.0728(5) 0.36472(8) 0.45945(15) 0.0373(5) Uani d . 1 1 . .
    C C6A 1.0536(6) 0.36342(8) 0.36386(16) 0.0434(5) Uani d . 1 1 . .
    H H6A 1.1318 0.3368 0.3338 0.052 Uiso calc R 1 1 . .
    C C7A 0.9169(6) 0.40214(8) 0.31318(15) 0.0424(5) Uani d . 1 1 . .
    H H7A 0.9010 0.4016 0.2487 0.051 Uiso calc R 1 1 . .
    N N1A 0.5321(6) 0.53656(7) 0.20473(15) 0.0525(5) Uani d . 1 1 . .
    N N2A 0.4223(6) 0.54976(7) 0.28770(15) 0.0561(6) Uani d . 1 1 . .
    N N3A 0.5037(6) 0.51752(7) 0.34968(14) 0.0523(5) Uani d . 1 1 . .
    N N4A 0.6693(4) 0.48236(6) 0.30800(12) 0.0368(4) Uani d . 1 1 . .
    Cl Cl1 1.24583(17) 0.31657(2) 0.52393(4) 0.05170(18) Uani d . 1 1 . .
    C C1B 0.9963(7) 0.92383(9) 0.51988(17) 0.0507(6) Uani d . 1 1 . .
    H H1B 1.1251 0.9410 0.5663 0.061 Uiso calc R 1 1 . .
    C C2B 1.0545(6) 0.84159(8) 0.58921(15) 0.0378(5) Uani d . 1 1 . .
    C C3B 1.1628(6) 0.79776(9) 0.56058(17) 0.0481(6) Uani d . 1 1 . .
    H H3B 1.1582 0.7909 0.4977 0.058 Uiso calc R 1 1 . .
    C C4B 1.2783(6) 0.76411(9) 0.62583(18) 0.0493(6) Uani d . 1 1 . .
    H H4B 1.3517 0.7343 0.6073 0.059 Uiso calc R 1 1 . .
    C C5B 1.2846(6) 0.77494(8) 0.71897(16) 0.0410(5) Uani d . 1 1 . .
    C C6B 1.1770(6) 0.81872(8) 0.74729(16) 0.0465(6) Uani d . 1 1 . .
    H H6B 1.1841 0.8257 0.8102 0.056 Uiso calc R 1 1 . .
    C C7B 1.0581(6) 0.85244(8) 0.68223(16) 0.0429(5) Uani d . 1 1 . .
    H H7B 0.9814 0.8821 0.7008 0.052 Uiso calc R 1 1 . .
    N N1B 0.8456(6) 0.94204(9) 0.44305(16) 0.0615(6) Uani d . 1 1 . .
    N N2B 0.6892(6) 0.90440(10) 0.39623(15) 0.0644(6) Uani d . 1 1 . .
    N N3B 0.7429(6) 0.86506(9) 0.44239(15) 0.0578(6) Uani d . 1 1 . .
    N N4B 0.9373(5) 0.87688(7) 0.52159(12) 0.0418(5) Uani d . 1 1 . .
    Cl Cl2 1.43462(19) 0.73209(2) 0.80028(5) 0.0613(2) Uani d . 1 1 . .
loop_
    _atom_site_aniso_label
    _atom_site_aniso_U_11
    _atom_site_aniso_U_22
    _atom_site_aniso_U_33
    _atom_site_aniso_U_12
    _atom_site_aniso_U_13
    _atom_site_aniso_U_23
    C1A 0.0595(15) 0.0454(14) 0.0359(13) 0.0024(12) 0.0023(11) -0.0014(11)
    C2A 0.0320(11) 0.0354(11) 0.0327(12) -0.0031(9) 0.0031(8) -0.0017(9)
    C3A 0.0485(14) 0.0385(12) 0.0355(13) 0.0007(10) 0.0082(10) -0.0075(10)
    C4A 0.0502(14) 0.0453(13) 0.0305(12) -0.0030(11) 0.0048(10) -0.0025(10)
    C5A 0.0346(11) 0.0389(12) 0.0384(12) -0.0026(9) 0.0028(9) 0.0003(10)
    C6A 0.0500(14) 0.0402(12) 0.0406(13) 0.0049(10) 0.0080(10) -0.0065(11)
    C7A 0.0512(14) 0.0474(13) 0.0290(12) 0.0029(11) 0.0059(10) -0.0050(10)
    N1A 0.0636(14) 0.0467(12) 0.0455(13) 0.0026(10) -0.0029(10) 0.0016(10)
    N2A 0.0685(15) 0.0482(12) 0.0507(14) 0.0092(11) 0.0021(11) 0.0003(11)
    N3A 0.0667(14) 0.0457(12) 0.0454(13) 0.0135(10) 0.0098(10) -0.0020(10)
    N4A 0.0395(10) 0.0353(10) 0.0354(10) -0.0021(8) 0.0030(8) -0.0035(8)
    Cl1 0.0571(4) 0.0493(3) 0.0477(4) 0.0085(3) 0.0000(3) 0.0054(3)
    C1B 0.0543(15) 0.0572(16) 0.0404(14) -0.0027(12) 0.0032(11) 0.0054(12)
    C2B 0.0355(11) 0.0440(12) 0.0341(12) -0.0057(10) 0.0050(9) -0.0016(10)
    C3B 0.0568(15) 0.0546(15) 0.0341(13) -0.0037(12) 0.0101(11) -0.0107(12)
    C4B 0.0551(15) 0.0434(13) 0.0504(16) 0.0031(11) 0.0100(12) -0.0081(12)
    C5B 0.0358(12) 0.0426(12) 0.0442(14) -0.0030(10) 0.0027(10) 0.0035(11)
    C6B 0.0565(15) 0.0508(14) 0.0320(12) 0.0020(12) 0.0033(10) -0.0053(11)
    C7B 0.0506(14) 0.0416(12) 0.0369(13) 0.0048(11) 0.0059(10) -0.0060(10)
    N1B 0.0652(15) 0.0721(15) 0.0469(14) 0.0012(12) 0.0039(11) 0.0161(12)
    N2B 0.0654(15) 0.0881(18) 0.0385(12) 0.0015(14) -0.0006(11) 0.0108(13)
    N3B 0.0596(14) 0.0760(16) 0.0356(12) -0.0056(12) -0.0065(10) -0.0005(11)
    N4B 0.0410(11) 0.0525(12) 0.0316(11) -0.0038(9) 0.0027(8) 0.0008(9)
    Cl2 0.0659(4) 0.0552(4) 0.0607(4) 0.0056(3) -0.0037(3) 0.0109(3)
_geom_special_details
;
All e.s.d.'s (except the e.s.d. in the dihedral angle between two l.s. planes)
are estimated using the full covariance matrix. The cell e.s.d.'s are taken
into account individually in the estimation of e.s.d.'s in distances, angles
and torsion angles; correlations between e.s.d.'s in cell parameters are only
used when they are defined by crystal symmetry. An approximate (isotropic)
treatment of cell e.s.d.'s is used for estimating e.s.d.'s involving l.s.
planes.
;
loop_
    _geom_bond_atom_site_label_1
    _geom_bond_atom_site_label_2
    _geom_bond_site_symmetry_2
    _geom_bond_distance
    _geom_bond_publ_flag
    C1A N1A . 1.307(3) ?
    C1A N4A . 1.337(3) ?
    C1A H1A . 0.9300 ?
    C2A C7A . 1.377(3) ?
    C2A C3A . 1.380(3) ?
    C2A N4A . 1.434(3) ?
    C3A C4A . 1.378(3) ?
    C3A H3A . 0.9300 ?
    C4A C5A . 1.374(3) ?
    C4A H4A . 0.9300 ?
    C5A C6A . 1.381(3) ?
    C5A Cl1 . 1.736(2) ?
    C6A C7A . 1.385(3) ?
    C6A H6A . 0.9300 ?
    C7A H7A . 0.9300 ?
    N1A N2A . 1.365(3) ?
    N2A N3A . 1.290(3) ?
    N3A N4A . 1.349(2) ?
    C1B N1B . 1.308(3) ?
    C1B N4B . 1.335(3) ?
    C1B H1B . 0.9300 ?
    C2B C3B . 1.374(3) ?
    C2B C7B . 1.381(3) ?
    C2B N4B . 1.433(3) ?
    C3B C4B . 1.378(3) ?
    C3B H3B . 0.9300 ?
    C4B C5B . 1.381(3) ?
    C4B H4B . 0.9300 ?
    C5B C6B . 1.370(3) ?
    C5B Cl2 . 1.741(2) ?
    C6B C7B . 1.381(3) ?
    C6B H6B . 0.9300 ?
    C7B H7B . 0.9300 ?
    N1B N2B . 1.362(3) ?
    N2B N3B . 1.295(3) ?
    N3B N4B . 1.350(3) ?
loop_
    _geom_angle_atom_site_label_1
    _geom_angle_atom_site_label_2
    _geom_angle_atom_site_label_3
    _geom_angle_site_symmetry_1
    _geom_angle_site_symmetry_3
    _geom_angle
    _geom_angle_publ_flag
    N1A C1A N4A . . 109.6(2) ?
    N1A C1A H1A . . 125.2 ?
    N4A C1A H1A . . 125.2 ?
    C7A C2A C3A . . 120.9(2) ?
    C7A C2A N4A . . 120.34(19) ?
    C3A C2A N4A . . 118.77(19) ?
    C4A C3A C2A . . 119.6(2) ?
    C4A C3A H3A . . 120.2 ?
    C2A C3A H3A . . 120.2 ?
    C5A C4A C3A . . 119.7(2) ?
    C5A C4A H4A . . 120.1 ?
    C3A C4A H4A . . 120.1 ?
    C4A C5A C6A . . 120.9(2) ?
    C4A C5A Cl1 . . 119.12(17) ?
    C6A C5A Cl1 . . 119.99(17) ?
    C5A C6A C7A . . 119.5(2) ?
    C5A C6A H6A . . 120.3 ?
    C7A C6A H6A . . 120.3 ?
    C2A C7A C6A . . 119.4(2) ?
    C2A C7A H7A . . 120.3 ?
    C6A C7A H7A . . 120.3 ?
    C1A N1A N2A . . 105.5(2) ?
    N3A N2A N1A . . 110.40(19) ?
    N2A N3A N4A . . 107.00(19) ?
    C1A N4A N3A . . 107.45(18) ?
    C1A N4A C2A . . 131.41(19) ?
    N3A N4A C2A . . 121.11(18) ?
    N1B C1B N4B . . 109.7(2) ?
    N1B C1B H1B . . 125.2 ?
    N4B C1B H1B . . 125.2 ?
    C3B C2B C7B . . 121.2(2) ?
    C3B C2B N4B . . 119.6(2) ?
    C7B C2B N4B . . 119.2(2) ?
    C2B C3B C4B . . 119.4(2) ?
    C2B C3B H3B . . 120.3 ?
    C4B C3B H3B . . 120.3 ?
    C3B C4B C5B . . 119.6(2) ?
    C3B C4B H4B . . 120.2 ?
    C5B C4B H4B . . 120.2 ?
    C6B C5B C4B . . 120.8(2) ?
    C6B C5B Cl2 . . 120.29(19) ?
    C4B C5B Cl2 . . 118.89(18) ?
    C5B C6B C7B . . 119.8(2) ?
    C5B C6B H6B . . 120.1 ?
    C7B C6B H6B . . 120.1 ?
    C6B C7B C2B . . 119.2(2) ?
    C6B C7B H7B . . 120.4 ?
    C2B C7B H7B . . 120.4 ?
    C1B N1B N2B . . 105.2(2) ?
    N3B N2B N1B . . 111.1(2) ?
    N2B N3B N4B . . 106.2(2) ?
    C1B N4B N3B . . 107.9(2) ?
    C1B N4B C2B . . 130.4(2) ?
    N3B N4B C2B . . 121.6(2) ?
loop_
    _geom_torsion_atom_site_label_1
    _geom_torsion_atom_site_label_2
    _geom_torsion_atom_site_label_3
    _geom_torsion_atom_site_label_4
    _geom_torsion_site_symmetry_1
    _geom_torsion_site_symmetry_2
    _geom_torsion_site_symmetry_3
    _geom_torsion_site_symmetry_4
    _geom_torsion
    _geom_torsion_publ_flag
    C7A C2A C3A C4A . . . . 0.4(3) ?
    N4A C2A C3A C4A . . . . -179.11(19) ?
    C2A C3A C4A C5A . . . . 0.5(3) ?
    C3A C4A C5A C6A . . . . -0.9(3) ?
    C3A C4A C5A Cl1 . . . . 179.15(17) ?
    C4A C5A C6A C7A . . . . 0.5(3) ?
    Cl1 C5A C6A C7A . . . . -179.63(17) ?
    C3A C2A C7A C6A . . . . -0.9(3) ?
    N4A C2A C7A C6A . . . . 178.63(19) ?
    C5A C6A C7A C2A . . . . 0.5(3) ?
    N4A C1A N1A N2A . . . . -0.4(3) ?
    C1A N1A N2A N3A . . . . 0.3(3) ?
    N1A N2A N3A N4A . . . . 0.0(3) ?
    N1A C1A N4A N3A . . . . 0.4(3) ?
    N1A C1A N4A C2A . . . . -177.6(2) ?
    N2A N3A N4A C1A . . . . -0.2(3) ?
    N2A N3A N4A C2A . . . . 178.05(19) ?
    C7A C2A N4A C1A . . . . -13.8(3) ?
    C3A C2A N4A C1A . . . . 165.7(2) ?
    C7A C2A N4A N3A . . . . 168.4(2) ?
    C3A C2A N4A N3A . . . . -12.0(3) ?
    C7B C2B C3B C4B . . . . -0.3(4) ?
    N4B C2B C3B C4B . . . . 179.4(2) ?
    C2B C3B C4B C5B . . . . -0.2(4) ?
    C3B C4B C5B C6B . . . . 0.0(4) ?
    C3B C4B C5B Cl2 . . . . -179.50(18) ?
    C4B C5B C6B C7B . . . . 0.5(4) ?
    Cl2 C5B C6B C7B . . . . -179.93(18) ?
    C5B C6B C7B C2B . . . . -0.9(4) ?
    C3B C2B C7B C6B . . . . 0.8(3) ?
    N4B C2B C7B C6B . . . . -178.8(2) ?
    N4B C1B N1B N2B . . . . -0.1(3) ?
    C1B N1B N2B N3B . . . . -0.1(3) ?
    N1B N2B N3B N4B . . . . 0.3(3) ?
    N1B C1B N4B N3B . . . . 0.3(3) ?
    N1B C1B N4B C2B . . . . 178.2(2) ?
    N2B N3B N4B C1B . . . . -0.4(3) ?
    N2B N3B N4B C2B . . . . -178.4(2) ?
    C3B C2B N4B C1B . . . . -138.5(3) ?
    C7B C2B N4B C1B . . . . 41.1(3) ?
    C3B C2B N4B N3B . . . . 39.1(3) ?
    C7B C2B N4B N3B . . . . -141.3(2) ?
loop_
    _geom_hbond_atom_site_label_D
    _geom_hbond_atom_site_label_H
    _geom_hbond_atom_site_label_A
    _geom_hbond_site_symmetry_A
    _geom_hbond_distance_DH
    _geom_hbond_distance_HA
    _geom_hbond_distance_DA
    _geom_hbond_angle_DHA
    C1A H1A N1B 2_745 0.93 2.54 3.454(3) 167
    C1B H1B N1A 4_676 0.93 2.50 3.406(3) 163
data_global
_journal_date_recd_electronic     2012-03-26
_journal_date_accepted     2012-04-03
_journal_name_full     'Acta Crystallographica, Section E'
_journal_year     2012
_journal_volume     68
_journal_issue      5
_journal_page_first     o1344
_journal_page_last     o1344
_journal_paper_category     QO
_journal_paper_doi     10.1107/S1600536812014353
_journal_coeditor_code     IS5104
_publ_contact_author_name     'Yeon Tae Jeong'
_publ_contact_author_address
;
     Department of Image Science and Engineering
     Pukyong National University
     Busan 608 739
     Republic of Korea
;
_publ_contact_author_email     ytjeong@pknu.ac.kr
_publ_contact_author_fax     ' '
_publ_contact_author_phone     '++82-51-629-6411'
_publ_section_title
;
1-(4-Chlorophenyl)-1<i>H</i>-1,2,3,4-tetrazole
;
loop_
    _publ_author_name
    _publ_author_address
    'Jong Tae Kim'
;     Department of Image Science and Engineering
      Pukyong National University
      Busan 608 739
      Republic of Korea
;
    'D. Gayathri'
;     Department of Physics
      Dr. M.G.R. Educational and Research Institute
      Dr. M.G.R. University
      Maduravoyal
      Chennai 600 095
      India
;
    'Vivek K. Gupta'
;     X-ray Crystallography Laboratory
      Post Graduate Department of Physics & Electronics
      University of Jammu
      Jammu Tawi 180 006
      India
;
    'Rajni Kant'
;     X-ray Crystallography Laboratory
      Post Graduate Department of Physics & Electronics
      University of Jammu
      Jammu Tawi 180 006
      India
;
    'Yeon Tae Jeong'
;     Department of Image Science and Engineering
      Pukyong National University
      Busan 608 739
      Republic of Korea
;
