# Supplementary material for: 1-(4-Chloro­phen­yl)-1H-1,2,3,4-tetra­zole
Source: Acta Crystallogr Sect E Struct Rep Online. 2012 Apr 13;68(Pt 5):o1344. doi: 10.1107/S1600536812014353 (PMC3344479; doi:10.1107/S1600536812014353)
Supplement: Supplementary file 2 [file e-68-o1344-Isup2.hkl]

#
# h,k,l, Fc-squared, Fo-squared, sigma(Fo-squared) and status flag
#
data_I
_shelx_title ' GA1 in P2(1)/c'
_shelx_refln_list_code          4
_shelx_F_calc_maximum      253.36
_exptl_crystal_F_000       736.00
_reflns_d_resolution_high  0.7828
 
loop_
 _symmetry_equiv_pos_as_xyz
 'x, y, z'
 '-x, y+1/2, -z+1/2'
 '-x, -y, -z'
 'x, -y-1/2, z-1/2'
 
_cell_length_a     3.8626
_cell_length_b    27.9946
_cell_length_c    14.4943
_cell_angle_alpha  90.000
_cell_angle_beta   95.640
_cell_angle_gamma  90.000
 
_shelx_F_squared_multiplier     1.000
 
loop_
 _refln_index_h
 _refln_index_k
 _refln_index_l
 _refln_F_squared_calc
 _refln_F_squared_meas
 _refln_F_squared_sigma
 _refln_observed_status
   1   0   0     2417.39     2365.25     21.57 o
   2   0   0       12.13        9.46      2.55 o
   3   0   0        0.09        5.33      5.75 o
   4   0   0      196.60      215.54     23.26 o
   1   1   0      685.00      688.25      6.50 o
   2   1   0      140.87      143.92      6.49 o
   3   1   0      663.12      666.61     13.24 o
   4   1   0       65.95       85.53      8.69 o
   1   2   0       40.63       52.10      2.33 o
   2   2   0      555.34      551.47      9.67 o
   3   2   0        2.40        6.38      2.40 o
   4   2   0       43.77       56.34      8.85 o
   1   3   0     2206.90     2297.46     16.24 o
   2   3   0      746.43      724.76     11.01 o
   3   3   0       95.04       93.34      5.23 o
   4   3   0        0.88        2.27      5.39 o
   1   4   0    36231.80    35401.16    253.05 o
   2   4   0      385.15      388.85      8.63 o
   3   4   0      255.85      252.95      8.90 o
   4   4   0        1.08        4.20     10.59 o
   1   5   0    13081.53    12953.69     93.03 o
   2   5   0      581.02      591.18      9.59 o
   3   5   0       24.83       19.84      2.86 o
   4   5   0        6.22        2.37      5.68 o
   0   6   0       37.39       44.78      1.80 o
   1   6   0       53.28       58.36      4.06 o
   2   6   0      741.39      681.49     10.05 o
   3   6   0        5.72        1.77      2.67 o
   4   6   0       19.94       15.66      5.81 o
   1   7   0       53.39       49.48      1.88 o
   2   7   0      252.49      249.45      9.25 o
   3   7   0       47.98       49.23      4.80 o
   4   7   0       28.07       13.10      6.18 o
   0   8   0       27.97       21.86      2.73 o
   1   8   0      920.44      888.40     12.61 o
   2   8   0     2326.92     2266.51     22.61 o
   3   8   0      774.38      608.70     45.09 o
   4   8   0       12.58        5.25      5.93 o
   1   9   0      886.47      842.86     11.28 o
   2   9   0     2111.59     2138.18     21.50 o
   3   9   0      319.75      272.20     13.27 o
   4   9   0        2.62        1.00      5.29 o
   0  10   0      982.67     1027.77      9.73 o
   1  10   0       40.36       44.69      3.04 o
   2  10   0      667.03      689.72     11.03 o
   3  10   0      113.42       96.35      9.24 o
   4  10   0        0.15        2.19      5.26 o
   1  11   0       66.65       61.00      2.95 o
   2  11   0       15.34       25.62      2.90 o
   3  11   0       52.73       41.06      5.97 o
   4  11   0       10.47       11.16      5.57 o
   0  12   0        5.20        8.29      1.90 o
   1  12   0       11.43       10.98      2.27 o
   2  12   0       37.92       29.73      3.15 o
   3  12   0      171.88      177.71     10.66 o
   4  12   0       15.81       27.37      6.73 o
   1  13   0        1.42        5.11      2.43 o
   2  13   0      221.14      209.97      6.65 o
   3  13   0      468.36      505.21     19.96 o
   4  13   0      204.00      170.87     13.83 o
   0  14   0       72.79       69.73      3.82 o
   1  14   0      817.68      900.42     14.89 o
   2  14   0      188.92      182.99      6.08 o
   3  14   0       66.57       66.81      9.67 o
   4  14   0       18.60       24.91      7.96 o
   1  15   0     1171.75     1185.26     17.44 o
   2  15   0        0.75        8.24      3.47 o
   3  15   0       11.97       16.06      4.86 o
   4  15   0      135.17      107.59     16.61 o
   0  16   0      675.27      668.50     12.96 o
   1  16   0      281.17      313.71      8.78 o
   2  16   0     1174.10     1141.82     20.16 o
   3  16   0      166.43      150.31     12.67 o
   4  16   0        8.09        6.89      7.85 o
   1  17   0      771.29      765.58     14.99 o
   2  17   0      218.52      235.17      9.98 o
   3  17   0       47.14       43.22      7.44 o
   4  17   0       26.30       16.24      7.43 o
   0  18   0       14.65       15.24      2.99 o
   1  18   0      229.13      229.49      8.74 o
   2  18   0       55.37       65.33      6.02 o
   3  18   0       18.09       29.76      7.23 o
   4  18   0       15.43       13.40      8.74 o
   1  19   0      377.90      363.85     10.99 o
   2  19   0      414.39      398.07     12.88 o
   3  19   0       29.47       28.06      7.94 o
   4  19   0       19.02       21.41     27.68 o
   0  20   0      138.38      145.36      7.19 o
   1  20   0      376.27      361.91     12.87 o
   2  20   0       15.97       21.78      5.35 o
   3  20   0       17.02       15.14      5.64 o
   4  20   0       26.91       23.94     12.45 o
   1  21   0      720.39      760.43     16.45 o
   2  21   0      210.64      222.96      9.97 o
   3  21   0        3.94       10.11      5.31 o
   0  22   0     2525.53     2423.44     36.00 o
   1  22   0       69.62       94.02      7.05 o
   2  22   0      103.90       93.35      7.02 o
   3  22   0       10.29        6.04      5.61 o
   1  23   0       29.96       39.67      5.35 o
   2  23   0       95.99       88.42      6.99 o
   3  23   0      180.57      194.88     15.65 o
   0  24   0     1924.30     1872.00     33.31 o
   1  24   0       52.18       54.02      5.66 o
   2  24   0      116.29      104.62      7.50 o
   3  24   0       22.57       25.48      7.52 o
   1  25   0        0.00       12.56      4.05 o
   2  25   0        5.12       10.71      4.19 o
   3  25   0       49.46       37.87      9.33 o
   0  26   0       41.80       51.53      8.37 o
   1  26   0      239.70      219.05     15.11 o
   2  26   0       45.48       50.90      6.17 o
   3  26   0        6.75        7.52      6.75 o
   1  27   0      186.41      159.91     12.93 o
   2  27   0      173.25      191.77     10.70 o
   3  27   0       14.23       22.53     10.29 o
   0  28   0      272.97      239.22     18.85 o
   1  28   0       84.14      104.25     11.55 o
   2  28   0       44.47       52.84      7.24 o
   3  28   0        4.38       -3.81     16.25 o
   1  29   0      188.29      163.19     10.79 o
   2  29   0        0.89       11.89      6.39 o
   0  30   0        7.49        4.27      5.71 o
   1  30   0        0.02        9.78      5.11 o
   2  30   0       94.98      100.67     11.33 o
   1  31   0       40.84       57.17      8.15 o
   2  31   0       54.64       52.09      9.00 o
   0  32   0        0.97        7.13      9.52 o
   1  32   0      138.30      129.47     14.42 o
   2  32   0       47.27       57.63      9.47 o
   1  33   0       59.33       61.10      8.75 o
   0  34   0       22.27       20.73     12.02 o
   1  34   0        6.01        4.34      5.74 o
   1  35   0        3.42       -1.87      6.58 o
  -4   1   1        0.34        4.67      5.90 o
  -3   1   1      142.85      160.14      9.25 o
  -2   1   1      381.80      390.70      8.42 o
  -1   1   1       14.86       17.87      1.90 o
   1   1   1      880.96      849.35      7.88 o
   2   1   1       32.52       36.01      3.64 o
   3   1   1       14.78       14.31      2.55 o
   4   1   1        8.11        7.51      4.91 o
  -4   2   1        1.40        3.16      6.97 o
  -3   2   1        3.02        1.49      3.90 o
  -2   2   1       85.91       93.88      5.88 o
  -1   2   1        7.44        5.63      1.80 o
   1   2   1      255.97      266.19      6.51 o
   2   2   1      142.32      136.19      4.81 o
   3   2   1       29.98       27.06      3.11 o
   4   2   1       27.92       31.72      6.28 o
  -4   3   1       13.46        8.27      5.28 o
  -3   3   1       13.22       11.61      3.43 o
  -2   3   1      922.49      886.38     16.67 o
  -1   3   1     3640.76     3638.64     15.39 o
   1   3   1     6368.03     6250.11     41.94 o
   2   3   1       45.04       37.32      2.61 o
   3   3   1        5.26        4.44      2.26 o
   4   3   1      204.31      227.08     13.84 o
  -4   4   1        1.77       -5.85      7.54 o
  -3   4   1       75.62       81.39      5.61 o
  -2   4   1     6152.82     6193.03     40.61 o
  -1   4   1     2680.05     2656.68     17.74 o
   1   4   1    42590.45    41153.13    235.31 o
   2   4   1      422.70      377.00      8.26 o
   3   4   1       20.09       12.25      2.49 o
   4   4   1        2.27       13.59      5.62 o
  -4   5   1       99.62       99.37      9.12 o
  -3   5   1      100.13       94.24      6.01 o
  -2   5   1     4947.99     4835.89     26.29 o
  -1   5   1       35.81       50.64      2.43 o
   0   5   1     1538.92     1526.10      7.27 o
   1   5   1     1563.63     1570.32     21.43 o
   2   5   1      116.87      126.80      4.58 o
   3   5   1        0.95       -0.93      2.23 o
   4   5   1       80.30       80.72      8.98 o
  -4   6   1       13.14        6.45      4.17 o
  -3   6   1      116.46      109.29      6.31 o
  -2   6   1       81.18      115.99      7.79 o
  -1   6   1     2003.79     2008.48     16.56 o
   0   6   1     1914.67     1909.35     10.77 o
   1   6   1      643.07      577.71      5.78 o
   2   6   1      108.08      116.01      4.40 o
   3   6   1      231.69      202.78      9.57 o
   4   6   1       32.99       24.45      5.97 o
  -4   7   1        6.52       10.88      5.13 o
  -3   7   1      313.29      314.82     12.87 o
  -2   7   1       27.15       27.86      3.73 o
  -1   7   1        2.97        3.99      1.79 o
   0   7   1      372.72      372.55      5.71 o
   1   7   1      547.43      546.90      6.66 o
   2   7   1     1175.35     1158.06     13.23 o
   3   7   1      396.63      353.45     18.78 o
   4   7   1       83.95       78.95      9.09 o
  -4   8   1      172.65      145.58     11.27 o
  -3   8   1      475.20      464.48     15.81 o
  -2   8   1     1066.82     1060.02     14.76 o
  -1   8   1     1183.59     1176.28     11.83 o
   0   8   1     4837.59     4926.90     18.42 o
   1   8   1     1571.42     1540.14     13.52 o
   2   8   1     3658.36     3689.34     27.13 o
   3   8   1        8.74       15.76      4.65 o
   4   8   1      120.22      116.69     10.61 o
  -4   9   1       30.71       52.70      8.92 o
  -3   9   1      981.67      914.56     23.98 o
  -2   9   1      748.24      773.33     12.72 o
  -1   9   1     1744.82     1736.67     18.15 o
   0   9   1     2143.19     2086.17      9.62 o
   1   9   1       53.55       57.80      2.61 o
   2   9   1     2389.29     2395.12     21.48 o
   3   9   1      439.64      358.27     31.65 o
   4   9   1        7.39        5.23      5.08 o
  -4  10   1       61.51       84.13     16.04 o
  -3  10   1      349.31      357.01     14.15 o
  -2  10   1       66.11       60.94      4.41 o
  -1  10   1      561.44      500.14      8.96 o
   0  10   1     1073.17     1101.39      7.91 o
   1  10   1      159.17      159.27      4.78 o
   2  10   1        2.64        1.92      1.69 o
   3  10   1      127.83      132.35     10.66 o
   4  10   1        0.49        1.59      6.52 o
  -4  11   1      718.05      778.87     29.79 o
  -3  11   1       66.41       78.54      7.26 o
  -2  11   1       97.63       91.26      4.49 o
  -1  11   1      110.73      111.35      5.02 o
   0  11   1     4497.84     4565.01     19.37 o
   1  11   1      494.47      501.75      8.20 o
   2  11   1      716.09      704.86     11.64 o
   3  11   1       42.89       48.84      7.69 o
   4  11   1       46.81       34.89      5.92 o
  -4  12   1      223.09      291.50     19.31 o
  -3  12   1        1.07       -0.54      3.70 o
  -2  12   1       32.85       32.26      3.22 o
  -1  12   1     2890.06     2780.06     23.47 o
   0  12   1      566.75      559.27      8.35 o
   1  12   1       35.08       38.24      2.72 o
   2  12   1      746.46      746.28     11.51 o
   3  12   1     2591.27     2523.13     47.07 o
   4  12   1      141.18      104.58      9.96 o
  -4  13   1      325.45      332.39     25.78 o
  -3  13   1       14.21       19.64      5.71 o
  -2  13   1       50.10       58.48      3.96 o
  -1  13   1       22.41       15.58      2.75 o
   0  13   1     2252.94     2289.08     13.13 o
   1  13   1       13.70       18.19      2.55 o
   2  13   1      892.34      816.40     14.09 o
   3  13   1      222.82      208.03     22.48 o
   4  13   1        1.41       -1.10      4.14 o
  -4  14   1       92.74       88.31     14.52 o
  -3  14   1       44.61       41.39      6.77 o
  -2  14   1      161.92      175.41      8.47 o
  -1  14   1      824.11      798.70     11.28 o
   0  14   1      866.29      856.77      8.69 o
   1  14   1     1928.34     1955.85     20.52 o
   2  14   1       88.20       92.02      5.88 o
   3  14   1       10.21       20.00      5.03 o
   4  14   1        9.37        4.93      4.57 o
  -4  15   1       24.09       28.47      9.20 o
  -3  15   1      556.56      522.62     20.64 o
  -2  15   1       10.45       11.15      4.00 o
  -1  15   1      267.44      239.86      6.62 o
   0  15   1        5.27        8.00      1.79 o
   1  15   1      358.73      385.50      9.67 o
   2  15   1        3.32        7.57      3.39 o
   3  15   1      299.00      276.30     19.37 o
   4  15   1       34.86       34.63      6.89 o
  -4  16   1        0.14       -3.56      6.03 o
  -3  16   1      607.79      641.70     21.41 o
  -2  16   1        0.12        4.22      4.33 o
  -1  16   1       10.52       11.21      2.63 o
   0  16   1       18.73       26.40      2.34 o
   1  16   1      197.64      194.54      7.10 o
   2  16   1     1741.09     1713.79     24.23 o
   3  16   1        0.47        0.18      5.48 o
   4  16   1        0.54       -1.44      6.59 o
  -4  17   1        4.59        1.52      6.01 o
  -3  17   1        1.71       13.08      5.23 o
  -2  17   1      716.00      694.08     18.12 o
  -1  17   1       63.30       64.67      3.88 o
   0  17   1      110.53      117.78      4.87 o
   1  17   1       79.39       86.48      7.36 o
   2  17   1      386.89      404.69     12.54 o
   3  17   1      140.93      136.42     12.07 o
   4  17   1       46.07       51.71      9.46 o
  -4  18   1        6.08       10.33      7.56 o
  -3  18   1       47.17       55.69      6.66 o
  -2  18   1       29.37       53.93      8.34 o
  -1  18   1        1.93        4.63      2.54 o
   0  18   1      561.73      588.99      8.85 o
   1  18   1     1727.68     1669.83     21.53 o
   2  18   1      669.52      671.65     16.01 o
   3  18   1      101.55       86.60     10.15 o
   4  18   1        4.49       -7.61      9.68 o
  -4  19   1        4.20       14.99      8.39 o
  -3  19   1      101.24       93.03      8.69 o
  -2  19   1      776.14      771.52     19.84 o
  -1  19   1       27.95       28.10      4.03 o
   0  19   1      178.70      180.47      5.19 o
   1  19   1       58.34       76.63      6.48 o
   2  19   1       17.11       26.01      4.69 o
   3  19   1       99.18       87.33     16.85 o
   4  19   1       27.26       33.89     11.78 o
  -4  20   1        2.31       -6.98      8.17 o
  -3  20   1       23.98       32.62      5.61 o
  -2  20   1      731.92      737.41     21.08 o
  -1  20   1      503.28      478.02     10.99 o
   0  20   1        1.28        8.88      3.06 o
   1  20   1      896.41      909.96     17.68 o
   2  20   1      186.77      186.95      9.02 o
   3  20   1       15.26       11.20      6.13 o
   4  20   1       12.09       15.80     11.88 o
  -3  21   1        9.72        4.10      4.38 o
  -2  21   1       14.17       27.26      4.89 o
  -1  21   1      529.58      554.28     12.19 o
   0  21   1      291.29      305.42      7.66 o
   1  21   1      808.52      806.40     17.06 o
   2  21   1       25.06       20.28      3.84 o
   3  21   1        0.18       -0.50      5.03 o
  -3  22   1        3.49       -6.19      4.58 o
  -2  22   1       20.25       23.36      4.41 o
  -1  22   1      113.19      111.25      6.11 o
   0  22   1      453.35      473.15     12.23 o
   1  22   1       49.43       76.46      6.50 o
   2  22   1        5.90        7.68      3.23 o
   3  22   1        7.83       24.86     16.71 o
  -3  23   1        0.56       -1.20      4.29 o
  -2  23   1       65.94       67.58      6.21 o
  -1  23   1        0.36        2.00      4.23 o
   0  23   1       59.20       78.88      5.86 o
   1  23   1      201.98      211.21      8.82 o
   2  23   1        0.41        1.43      2.79 o
   3  23   1       24.41       55.66     20.60 o
  -3  24   1        9.99        4.54      5.36 o
  -2  24   1       10.37       21.35      4.50 o
  -1  24   1       84.13       81.86      7.09 o
   0  24   1       81.09      107.70      7.12 o
   1  24   1      346.70      359.94     12.48 o
   2  24   1        0.37        1.62      2.97 o
   3  24   1       54.88       53.66     13.26 o
  -3  25   1        2.74        3.04      4.70 o
  -2  25   1        5.89        7.12      4.05 o
  -1  25   1      191.43      186.68      9.16 o
   0  25   1     1672.77     1639.82     23.89 o
   1  25   1      102.11       98.89      7.26 o
   2  25   1        1.84        1.66      3.43 o
   3  25   1        7.57      -16.46     12.61 o
  -3  26   1       18.84       20.75      7.73 o
  -2  26   1       10.26       17.41      4.67 o
  -1  26   1      123.59      117.98      8.34 o
   0  26   1       40.95       92.50      7.07 o
   1  26   1       67.13       76.47      6.50 o
   2  26   1       17.26       17.43      4.97 o
   3  26   1       11.76       -2.84      9.81 o
  -3  27   1        1.31        4.92      6.40 o
  -2  27   1      285.27      279.79     16.65 o
  -1  27   1       43.06       44.78      6.45 o
   0  27   1        3.25       16.81      3.99 o
   1  27   1        0.01        9.02      4.22 o
   2  27   1      117.45      121.23      9.46 o
   3  27   1        4.99        3.17      9.32 o
  -3  28   1       28.86       29.47     11.44 o
  -2  28   1        0.04       17.76      6.95 o
  -1  28   1       17.41       19.01      5.05 o
   0  28   1      244.33      232.84     10.93 o
   1  28   1      316.96      254.55     23.12 o
   2  28   1       12.24       20.34      5.62 o
   3  28   1       53.23       43.82     19.69 o
  -2  29   1       65.45       67.36      9.74 o
  -1  29   1       58.13       47.05      6.58 o
   0  29   1       14.51       24.27      4.58 o
   1  29   1      128.27      141.01     10.51 o
   2  29   1      101.14      103.21      9.38 o
  -2  30   1       33.99       41.04      8.27 o
  -1  30   1       60.78       58.44      7.30 o
   0  30   1       19.87       15.80      4.00 o
   1  30   1       38.03       41.85      7.29 o
   2  30   1       13.27       13.76      7.88 o
  -2  31   1       22.08       26.03      8.64 o
  -1  31   1       77.41       73.32      7.99 o
   0  31   1       13.08       10.77      4.27 o
   1  31   1       33.70       29.17      6.33 o
   2  31   1        2.13        0.30      7.34 o
  -2  32   1       54.47       56.98      9.73 o
  -1  32   1        0.28       -1.66      4.50 o
   0  32   1       52.89       59.99      8.06 o
   1  32   1        6.33        1.79      4.77 o
   2  32   1        0.12       -1.36      6.76 o
  -1  33   1        0.58       -0.09      4.89 o
   0  33   1       24.35       25.19      7.58 o
   1  33   1        6.72        2.24      5.94 o
  -1  34   1       16.98       17.81      6.09 o
   0  34   1       18.92       13.80     12.00 o
   1  34   1       15.04        4.44      5.17 o
  -1  35   1        7.09        2.09      7.63 o
   0  35   1       29.04       20.74     15.86 o
  -4   0   2      219.15      241.82     14.42 o
  -3   0   2      545.73      577.85     25.98 o
  -2   0   2      109.39       86.09      5.98 o
  -1   0   2    64191.59    60381.66    334.42 o
   1   0   2     2000.59     2013.85     19.99 o
   2   0   2     3294.28     3172.57     93.67 o
   3   0   2      838.83      868.14     40.25 o
   4   0   2       16.43       12.47      5.73 o
  -4   1   2        1.43       -2.57      3.40 o
  -3   1   2       13.93        6.79      3.41 o
  -2   1   2        2.27       -2.98      1.99 o
  -1   1   2    36239.31    34502.57    195.07 o
   1   1   2      583.93      605.07      6.35 o
   2   1   2      358.76      383.83     11.59 o
   3   1   2       86.56       82.03      5.91 o
   4   1   2        0.02       -0.94      3.07 o
  -4   2   2       92.41       75.35     10.99 o
  -3   2   2       42.96       26.97      4.52 o
  -2   2   2      456.72      438.04      8.15 o
  -1   2   2      766.90      787.12      5.96 o
   1   2   2      475.31      458.96      5.92 o
   2   2   2      605.01      554.54     11.02 o
   3   2   2      231.79      207.77     13.62 o
   4   2   2       12.38       13.67      4.51 o
  -4   3   2       48.24       36.54      9.08 o
  -3   3   2        4.79       10.79      4.03 o
  -2   3   2     3386.36     3362.42     31.32 o
  -1   3   2      431.56      432.58      4.76 o
   0   3   2      736.12      680.45      7.00 o
   1   3   2      668.84      720.68      7.81 o
   2   3   2       91.84       78.49      5.90 o
   3   3   2      123.96      101.77      7.39 o
   4   3   2       87.61       78.13      7.88 o
  -4   4   2        0.05       -4.76      5.22 o
  -3   4   2      431.42      431.43     15.19 o
  -2   4   2        0.35       26.25      6.53 o
  -1   4   2     1418.78     1395.65     13.04 o
   0   4   2    27951.42    26783.61    149.86 o
   1   4   2     2349.20     2269.50     15.63 o
   2   4   2      782.03      761.15     11.82 o
   3   4   2       22.72       17.20      2.75 o
   4   4   2       97.96      105.05      8.91 o
  -4   5   2        0.05        2.33      5.01 o
  -3   5   2       99.72      100.91      6.18 o
  -2   5   2     8785.86     9024.15     41.20 o
  -1   5   2     1234.22     1263.28     14.33 o
   0   5   2      968.11      935.74      6.32 o
   1   5   2        0.16        4.56      1.17 o
   2   5   2      395.34      411.77      8.84 o
   3   5   2      219.68      193.81     16.87 o
   4   5   2       85.49       98.95      8.54 o
  -4   6   2       18.33       13.67      5.50 o
  -3   6   2        3.35        2.87      2.20 o
  -2   6   2      556.33      577.06     10.01 o
  -1   6   2     3620.91     3732.01     31.70 o
   0   6   2       12.70       25.13      3.73 o
   1   6   2      342.78      354.73      4.13 o
   2   6   2        1.56        2.22      1.52 o
   3   6   2      285.12      274.74     11.53 o
   4   6   2       49.08       59.86      8.20 o
  -4   7   2       12.80        3.75      4.89 o
  -3   7   2      599.92      570.27     14.30 o
  -2   7   2       34.88       29.58      2.09 o
  -1   7   2      186.21      168.30      4.58 o
   0   7   2      120.23      120.10      2.52 o
   1   7   2     2123.00     2134.99     17.07 o
   2   7   2        4.36        5.35      1.85 o
   3   7   2      534.44      505.21     22.78 o
   4   7   2        5.35        8.98      6.86 o
  -4   8   2        0.18        4.62      5.55 o
  -3   8   2       29.29       24.70      8.79 o
  -2   8   2        6.37        7.91      1.70 o
  -1   8   2      204.63      201.89      6.46 o
   0   8   2     6254.56     6250.60     32.86 o
   1   8   2     1632.99     1678.25     11.83 o
   2   8   2     2362.42     2451.15     18.49 o
   3   8   2       48.34       41.31      5.00 o
   4   8   2      151.12      159.36     12.48 o
  -4   9   2       69.24       60.88      9.00 o
  -3   9   2     1339.28     1341.74     30.29 o
  -2   9   2      114.84      112.06      4.90 o
  -1   9   2     1001.26     1051.07     19.72 o
   0   9   2      954.09      993.07      7.30 o
   1   9   2      721.82      702.20      7.65 o
   2   9   2        1.33        5.09      2.06 o
   3   9   2       23.41       24.07      3.64 o
   4   9   2       20.24       19.19      7.02 o
  -4  10   2       43.78       47.51      8.73 o
  -3  10   2       24.21       36.94      6.38 o
  -2  10   2        2.58        3.24      1.80 o
  -1  10   2      589.09      613.75     14.48 o
   0  10   2      667.97      664.69      6.29 o
   1  10   2      409.87      395.05      5.93 o
   2  10   2      821.07      829.53      9.16 o
   3  10   2      109.01      100.34      6.19 o
   4  10   2       32.52       26.69      6.57 o
  -4  11   2        2.98       29.59     11.46 o
  -3  11   2       17.23       21.32      3.88 o
  -2  11   2        0.04        0.60      1.91 o
  -1  11   2        6.14       13.21      1.84 o
   0  11   2      292.99      318.23      4.70 o
   1  11   2      380.03      410.18      6.15 o
   2  11   2        1.81        2.16      2.07 o
   3  11   2        9.68       10.42      5.08 o
   4  11   2      131.66      126.72     11.37 o
  -4  12   2      206.15      202.17     20.57 o
  -3  12   2      173.32      173.21      8.72 o
  -2  12   2       67.74       75.20      4.73 o
  -1  12   2      217.00      223.26      5.65 o
   0  12   2      226.69      255.47      4.34 o
   1  12   2      450.76      488.10      8.13 o
   2  12   2       68.43       58.97      3.13 o
   3  12   2        5.79       12.07      5.12 o
   4  12   2        5.46        5.47      4.78 o
  -4  13   2       74.05       98.79     15.75 o
  -3  13   2       73.87       82.17      6.40 o
  -2  13   2       82.40       96.42      5.25 o
  -1  13   2      241.59      242.35      9.35 o
   0  13   2     1314.13     1505.12     11.47 o
   1  13   2      783.81      771.22     18.05 o
   2  13   2        3.43        6.46      1.66 o
   3  13   2      413.11      386.95     16.60 o
   4  13   2        0.17       -3.18      5.07 o
  -4  14   2      107.75      116.64     16.21 o
  -3  14   2       95.64       86.20      6.61 o
  -2  14   2      723.95      732.86     20.87 o
  -1  14   2       12.75       17.85      1.85 o
   0  14   2        0.39       10.84      2.26 o
   1  14   2       78.77       80.20      4.56 o
   2  14   2      360.95      353.80      7.40 o
   3  14   2      112.78      111.81      9.60 o
   4  14   2        0.54        4.93      7.25 o
  -4  15   2       17.48       16.60      8.31 o
  -3  15   2      249.65      260.73     11.47 o
  -2  15   2      197.99      180.95      8.73 o
  -1  15   2       21.19       21.17      2.29 o
   0  15   2      144.32      160.33      4.40 o
   1  15   2     1308.26     1268.39     16.42 o
   2  15   2      162.97      158.68      7.95 o
   3  15   2        6.95        5.20      4.36 o
   4  15   2       14.33       17.60      7.81 o
  -4  16   2       43.27       37.67     17.10 o
  -3  16   2      231.73      225.20     10.22 o
  -2  16   2       78.51       73.01      5.87 o
  -1  16   2      117.57      120.10      4.55 o
   0  16   2     2697.65     2793.60     17.45 o
   1  16   2        8.43       13.07      3.14 o
   2  16   2      162.30      146.63      7.88 o
   3  16   2       38.88       41.40      6.28 o
   4  16   2      244.50      251.32     19.84 o
  -4  17   2        0.06        2.15      6.30 o
  -3  17   2        2.42        6.55      3.93 o
  -2  17   2      135.91      130.53     10.93 o
  -1  17   2      655.46      662.07     10.38 o
   0  17   2        9.33       35.33      3.92 o
   1  17   2      339.24      332.19      9.08 o
   2  17   2       57.77       50.00      5.22 o
   3  17   2      139.71      137.53     10.44 o
   4  17   2       74.04       90.93     13.12 o
  -4  18   2        4.48       25.92     16.98 o
  -3  18   2       15.13        9.69      5.67 o
  -2  18   2      428.47      413.04     14.74 o
  -1  18   2       82.64       92.34      4.53 o
   0  18   2      763.91      771.27     10.29 o
   1  18   2       27.09       21.78      5.52 o
   2  18   2       86.60       95.07      6.33 o
   3  18   2       23.11       15.06      4.58 o
   4  18   2       18.19       32.94      9.92 o
  -4  19   2        0.91        0.17      6.77 o
  -3  19   2       33.67       27.15      5.00 o
  -2  19   2      736.99      678.08     19.40 o
  -1  19   2      396.77      409.68      8.88 o
   0  19   2      134.18      140.64      5.04 o
   1  19   2      255.24      256.89      8.53 o
   2  19   2       54.70       60.87      5.39 o
   3  19   2        6.11        4.42      4.26 o
   4  19   2        2.72       26.26     15.41 o
  -4  20   2       12.40       15.19     11.20 o
  -3  20   2        1.50       -1.41      3.57 o
  -2  20   2      112.00      120.29      7.78 o
  -1  20   2       23.36       41.73      3.71 o
   0  20   2        0.02        5.00      1.92 o
   1  20   2      260.30      258.95      9.95 o
   2  20   2      167.76      143.89      8.31 o
   3  20   2      220.04      215.51     16.69 o
  -3  21   2        8.12        7.18      4.21 o
  -2  21   2      202.61      171.37      9.76 o
  -1  21   2      461.16      452.89      9.91 o
   0  21   2      176.82      168.36      5.38 o
   1  21   2      849.93      845.83     17.55 o
   2  21   2       23.50       20.93      3.92 o
   3  21   2       34.25       54.93      9.90 o
  -3  22   2       85.38       70.72      7.60 o
  -2  22   2      188.07      216.72     11.03 o
  -1  22   2       54.69      106.33      7.69 o
   0  22   2       30.93       39.99      3.96 o
   1  22   2      121.85      134.69      8.79 o
   2  22   2      170.15      164.20      8.53 o
   3  22   2      237.40      229.34     17.83 o
  -3  23   2        0.03        0.07      4.14 o
  -2  23   2      130.44      125.92      9.06 o
  -1  23   2     2384.68     2395.48     26.00 o
   0  23   2      145.46      140.60      5.98 o
   1  23   2      403.74      370.43     13.49 o
   2  23   2        5.49        7.88      3.55 o
   3  23   2       20.30       25.55     16.52 o
  -3  24   2       57.72       41.89      6.45 o
  -2  24   2       92.03       98.99      8.27 o
  -1  24   2      258.85      323.97     10.53 o
   0  24   2       57.81       57.06      4.36 o
   1  24   2      150.53      150.59      9.17 o
   2  24   2      306.48      296.64     12.54 o
   3  24   2        0.78        3.84      6.26 o
  -3  25   2        1.84       -3.47      4.55 o
  -2  25   2        0.05        1.59      4.82 o
  -1  25   2       41.53       46.78      5.37 o
   0  25   2        2.22       12.90      3.48 o
   1  25   2       46.57       50.44      5.54 o
   2  25   2        4.89        7.97      4.55 o
   3  25   2       22.55       13.59      7.99 o
  -3  26   2        3.92        6.95      5.36 o
  -2  26   2        5.09       12.84      6.41 o
  -1  26   2       10.15        6.44      4.36 o
   0  26   2      232.49      214.15      8.57 o
   1  26   2      308.63      305.94     13.33 o
   2  26   2       64.92       55.74      6.07 o
   3  26   2        0.10      -17.63     11.75 o
  -3  27   2       68.11       93.90     13.56 o
  -2  27   2      251.53      256.22     16.04 o
  -1  27   2       20.76       27.92      5.87 o
   0  27   2       37.12       48.02      4.79 o
   1  27   2        7.83       16.19      4.16 o
   2  27   2        4.31        1.91      4.61 o
   3  27   2        2.03      -16.52     19.43 o
  -3  28   2       23.24       31.68     15.14 o
  -2  28   2       28.74       40.67      8.24 o
  -1  28   2      371.78      352.20     15.25 o
   0  28   2       65.28       66.29      5.44 o
   1  28   2       70.56       71.99      6.70 o
   2  28   2        1.62        1.49      4.88 o
  -2  29   2      161.08      172.47     14.13 o
  -1  29   2        7.80       18.55      5.33 o
   0  29   2       24.91       14.61      3.38 o
   1  29   2      272.64      270.50     15.57 o
   2  29   2        8.16       13.78      5.26 o
  -2  30   2       23.36       36.87      8.17 o
  -1  30   2       16.26       16.35      5.04 o
   0  30   2       39.04       27.84      4.72 o
   1  30   2       97.44       99.94      8.09 o
   2  30   2        1.68        1.05      5.23 o
  -2  31   2       18.20       35.07      7.85 o
  -1  31   2        3.60        1.22      5.02 o
   0  31   2        0.00        5.24      4.31 o
   1  31   2       70.22       81.89      8.43 o
   2  31   2       11.58        7.21      6.10 o
  -2  32   2        7.33        1.60      7.73 o
  -1  32   2        1.72       -4.11      4.61 o
   0  32   2      147.98      151.09     11.90 o
   1  32   2       40.48       52.54      7.74 o
   2  32   2        3.73        2.06     12.87 o
  -1  33   2        0.73       -0.05      4.42 o
   0  33   2        1.02        7.79      6.99 o
   1  33   2       28.36       29.19      7.71 o
  -1  34   2        6.21        3.08      5.91 o
   0  34   2        3.26        3.57      9.69 o
   1  34   2       20.24       11.25      6.52 o
   0  35   2        1.81      -13.15      9.13 o
  -4   1   3       49.25       43.84      5.57 o
  -3   1   3       29.93       22.59      3.81 o
  -2   1   3      140.41      122.48      4.62 o
  -1   1   3     1648.51     1660.01     10.45 o
   0   1   3     1076.70     1047.29     10.50 o
   1   1   3      690.13      728.42      7.21 o
   2   1   3      303.66      285.87      7.90 o
   3   1   3       48.57       29.90      2.93 o
   4   1   3      148.97      140.81      9.18 o
  -4   2   3       63.53       57.86      7.03 o
  -3   2   3      541.78      530.16     15.26 o
  -2   2   3      944.64      955.03     10.95 o
  -1   2   3       54.08       53.66      1.83 o
   0   2   3     2164.23     2231.33     14.55 o
   1   2   3      969.54      973.25      8.74 o
   2   2   3       28.24       31.03      3.20 o
   3   2   3      132.65      103.71     11.62 o
   4   2   3       13.26       11.68      4.74 o
  -4   3   3       45.27       45.42      6.57 o
  -3   3   3      169.13      171.35      7.58 o
  -2   3   3      489.37      528.02      7.79 o
  -1   3   3      205.04      206.01      3.24 o
   0   3   3     7081.41     7053.95     57.88 o
   1   3   3     1344.35     1284.81     12.11 o
   2   3   3       25.77       25.75      2.79 o
   3   3   3      246.58      255.20     11.04 o
   4   3   3       49.50       38.55      5.84 o
  -4   4   3        1.48        5.13      4.86 o
  -3   4   3       53.41       44.02      5.94 o
  -2   4   3     1142.41     1119.21     11.16 o
  -1   4   3     1492.47     1400.67     11.51 o
   0   4   3     6878.63     7138.76     29.73 o
   1   4   3       29.38       31.22      1.83 o
   2   4   3      182.82      186.97      6.75 o
   3   4   3      904.14      912.41     21.13 o
   4   4   3        1.93        1.89      3.72 o
  -4   5   3      115.30      111.41      9.60 o
  -3   5   3      150.29      128.55      7.45 o
  -2   5   3       22.03       18.15      1.85 o
  -1   5   3     1096.18     1081.75     12.13 o
   0   5   3     5012.18     4940.79     31.55 o
   1   5   3      206.97      164.15      3.54 o
   2   5   3      638.30      642.96     11.18 o
   3   5   3      136.26      155.63      8.96 o
   4   5   3       19.77       14.78      4.73 o
  -4   6   3        0.82        3.16      4.30 o
  -3   6   3      169.66      190.48     10.61 o
  -2   6   3      366.49      346.10     10.51 o
  -1   6   3     1165.23     1119.92     22.81 o
   0   6   3      249.37      229.90      4.63 o
   1   6   3      561.39      527.26      6.21 o
   2   6   3       13.15       17.53      2.63 o
   3   6   3        3.85        7.28      3.48 o
   4   6   3       23.39       27.93      5.14 o
  -4   7   3      119.71      133.90     12.79 o
  -3   7   3       39.50       34.08      7.10 o
  -2   7   3       14.40        9.56      1.67 o
  -1   7   3      606.80      558.73     15.22 o
   0   7   3     1384.05     1355.13     15.94 o
   1   7   3     4552.89     4762.59     27.44 o
   2   7   3       11.11       21.26      4.53 o
   3   7   3       71.75       68.33      5.91 o
   4   7   3       12.58       20.07      5.15 o
  -4   8   3       22.94       24.91      6.89 o
  -3   8   3      173.79      148.46     13.41 o
  -2   8   3      136.48      133.41      4.87 o
  -1   8   3      326.59      349.03      6.73 o
   0   8   3     1725.28     1798.84     14.80 o
   1   8   3      340.56      317.06      5.39 o
   2   8   3     2257.07     2254.49     20.84 o
   3   8   3      281.88      246.69     12.90 o
   4   8   3        0.96        5.66      4.20 o
  -4   9   3       32.96       22.88      7.82 o
  -3   9   3        8.50       17.90      4.29 o
  -2   9   3      480.28      436.22      8.55 o
  -1   9   3     5198.85     5323.99     42.11 o
   0   9   3      210.23      206.43      4.29 o
   1   9   3      526.12      600.22      7.80 o
   2   9   3       66.49       72.82      3.36 o
   3   9   3        1.49        6.41      3.36 o
   4   9   3       73.37       79.17      9.40 o
  -4  10   3       79.13       78.40     17.78 o
  -3  10   3      248.86      245.56     10.09 o
  -2  10   3        3.27        4.82      1.69 o
  -1  10   3      726.43      719.30     10.40 o
   0  10   3       52.06       55.07      2.12 o
   1  10   3     4709.11     4884.90     27.24 o
   2  10   3       88.19       82.85      3.29 o
   3  10   3       12.05       12.76      3.47 o
   4  10   3       17.99       15.65      6.11 o
  -4  11   3        0.91        3.42      7.04 o
  -3  11   3       21.20       29.49      4.34 o
  -2  11   3      627.33      563.08     13.33 o
  -1  11   3     1730.77     1675.90     16.86 o
   0  11   3        4.32        2.92      1.14 o
   1  11   3      170.96      188.78      5.32 o
   2  11   3     1707.64     1683.75     14.14 o
   3  11   3        7.12        6.51      6.10 o
   4  11   3      142.70      145.03     12.27 o
  -4  12   3        0.06        6.26      7.92 o
  -3  12   3        1.50        3.10      3.28 o
  -2  12   3      111.72      110.50      4.01 o
  -1  12   3     1488.50     1436.66     30.20 o
   0  12   3     1481.85     1617.26     11.84 o
   1  12   3     6947.23     7177.51     34.81 o
   2  12   3      928.88      916.10     10.66 o
   3  12   3       21.11       20.69      4.01 o
   4  12   3        7.06        6.47      6.24 o
  -4  13   3       35.85       50.14     12.32 o
  -3  13   3        5.37        9.26      4.42 o
  -2  13   3      455.95      418.40      9.72 o
  -1  13   3     1428.37     1298.57     19.71 o
   0  13   3      392.79      424.22      6.73 o
   1  13   3      177.47      200.76      5.64 o
   2  13   3       78.21       78.46      3.79 o
   3  13   3       57.82       57.15      6.86 o
   4  13   3       50.71       50.63     10.10 o
  -4  14   3       85.86       93.29     15.58 o
  -3  14   3        9.41       13.56      3.40 o
  -2  14   3       11.45       16.21      3.33 o
  -1  14   3      149.61      166.12      5.19 o
   0  14   3     3273.62     3522.92     19.61 o
   1  14   3      716.02      687.43      9.48 o
   2  14   3      575.82      549.75      9.15 o
   3  14   3       18.45       15.08      4.33 o
   4  14   3       50.49       57.48     10.23 o
  -4  15   3       86.49       82.38     14.70 o
  -3  15   3       42.21       52.10      6.34 o
  -2  15   3      357.01      328.05     10.79 o
  -1  15   3       99.64       75.61      3.29 o
   0  15   3     3101.98     3311.82     17.90 o
   1  15   3      309.49      291.31      6.37 o
   2  15   3        4.23        3.73      2.16 o
   3  15   3       66.62       44.39      6.14 o
   4  15   3        1.86        5.95      6.46 o
  -4  16   3        0.62        6.78      7.88 o
  -3  16   3       97.84       96.06      8.10 o
  -2  16   3        4.25        8.89      2.68 o
  -1  16   3       66.30       74.96      3.80 o
   0  16   3        1.20       10.32      3.36 o
   1  16   3        4.44        6.77      2.25 o
   2  16   3      229.30      225.13      7.21 o
   3  16   3       12.98        8.71      5.58 o
   4  16   3       18.75       27.79      8.80 o
  -4  17   3       13.23        5.05     13.48 o
  -3  17   3       16.29       23.88      5.91 o
  -2  17   3        0.21        2.74      3.42 o
  -1  17   3       23.12       28.45      3.63 o
   0  17   3      674.44      665.78      8.75 o
   1  17   3     1730.11     1691.13     22.90 o
   2  17   3      677.76      656.84     23.72 o
   3  17   3       43.77       32.10      5.69 o
   4  17   3       11.31       20.20      8.39 o
  -4  18   3        0.01       -3.88      9.19 o
  -3  18   3      360.18      362.85     23.20 o
  -2  18   3       37.18       26.86      4.39 o
  -1  18   3     1229.64     1252.25     15.93 o
   0  18   3      514.81      509.26      8.43 o
   1  18   3      677.12      663.55     20.02 o
   2  18   3       61.36       63.88      6.61 o
   3  18   3       92.78       86.27     11.24 o
   4  18   3       45.29       54.89     18.43 o
  -4  19   3       23.59       18.34      9.26 o
  -3  19   3      247.80      239.30     15.77 o
  -2  19   3       19.44       21.56      4.27 o
  -1  19   3      159.92      173.07      7.56 o
   0  19   3      802.61      781.10     11.10 o
   1  19   3      500.52      507.94     13.47 o
   2  19   3      515.17      414.59     27.05 o
   3  19   3       28.56       38.94      8.79 o
  -4  20   3        2.24       -6.91     10.62 o
  -3  20   3        0.27        4.07      4.51 o
  -2  20   3      294.74      253.37     17.68 o
  -1  20   3       86.44       80.02      5.26 o
   0  20   3       23.30       41.36      3.52 o
   1  20   3        4.03        6.25      5.06 o
   2  20   3        2.03        2.04      3.50 o
   3  20   3      187.72      201.02     16.31 o
  -3  21   3        0.02        0.25      3.97 o
  -2  21   3       20.83       21.76      4.47 o
  -1  21   3       60.26       56.18      4.79 o
   0  21   3     1620.98     1639.63     16.79 o
   1  21   3        3.97       -1.79      3.10 o
   2  21   3        1.10       -1.21      3.09 o
   3  21   3       23.46       30.51      8.38 o
  -3  22   3       37.26       27.62      5.54 o
  -2  22   3        8.34       11.59      3.64 o
  -1  22   3      219.77      202.28      7.51 o
   0  22   3       42.29       87.07      7.13 o
   1  22   3       75.65       69.55      5.56 o
   2  22   3       38.19       19.84      5.42 o
   3  22   3        5.73       12.60      6.33 o
  -3  23   3        0.09        8.36      5.05 o
  -2  23   3       80.87       77.12      8.98 o
  -1  23   3        1.21        5.45      3.16 o
   0  23   3        0.01        8.23      2.84 o
   1  23   3       67.82       58.51      5.09 o
   2  23   3       18.12       19.00      7.94 o
   3  23   3        0.36        2.09      6.37 o
  -3  24   3        6.05        3.88      4.13 o
  -2  24   3       18.61       23.07      6.33 o
  -1  24   3      384.63      377.57     12.53 o
   0  24   3      442.81      434.78     10.30 o
   1  24   3        5.36        5.79      2.90 o
   2  24   3       29.45       27.32     10.15 o
   3  24   3        4.71        4.09      7.17 o
  -3  25   3        2.71        4.45      4.59 o
  -2  25   3       25.76       34.16      6.78 o
  -1  25   3      721.36      692.16     20.09 o
   0  25   3        0.34       10.04      3.62 o
   1  25   3       12.33       11.30      3.39 o
   2  25   3       60.35       49.89      6.90 o
   3  25   3       70.86       77.00     11.97 o
  -3  26   3       29.42       32.00      6.51 o
  -2  26   3        6.27       16.79      6.04 o
  -1  26   3      230.89      259.31     13.15 o
   0  26   3       95.63       87.51      6.75 o
   1  26   3       26.89       33.25      4.27 o
   2  26   3        0.02       -1.62      3.94 o
   3  26   3       21.62       22.86     10.10 o
  -3  27   3       18.12       31.36      8.03 o
  -2  27   3       13.40       27.72      7.52 o
  -1  27   3       54.42       65.22      7.52 o
   0  27   3      573.94      493.81     25.69 o
   1  27   3      241.63      205.18     11.52 o
   2  27   3      129.91      115.81     12.33 o
   3  27   3        0.95        1.71     11.45 o
  -3  28   3       17.37       19.44     11.72 o
  -2  28   3        0.99        4.36      5.53 o
  -1  28   3        1.18       15.91      5.40 o
   0  28   3       56.83       58.41      5.75 o
   1  28   3       59.17       66.74      5.97 o
   2  28   3       10.08       10.89      5.02 o
  -2  29   3        5.61       11.49      6.63 o
  -1  29   3      259.16      264.60     13.94 o
   0  29   3       23.60       17.79      4.30 o
   1  29   3        0.52        3.21      3.96 o
   2  29   3       56.58       58.02      7.53 o
  -2  30   3       48.46       48.89      9.21 o
  -1  30   3        4.35       19.45      6.12 o
   0  30   3        2.15       -1.02      3.85 o
   1  30   3        2.13        7.00      4.35 o
   2  30   3       88.12      102.62      9.69 o
  -2  31   3       10.02       15.12      6.33 o
  -1  31   3      119.12      124.70     10.37 o
   0  31   3       31.96       22.66      4.82 o
   1  31   3        9.48        6.49      4.71 o
   2  31   3       16.84       20.71      6.97 o
  -2  32   3       10.06       12.42      7.61 o
  -1  32   3       46.69       43.73      8.13 o
   0  32   3        2.68        6.91      5.37 o
   1  32   3       24.43       24.20      6.15 o
  -1  33   3       44.28       42.30      7.98 o
   0  33   3       97.23       94.27     10.28 o
   1  33   3       39.05       47.41     10.32 o
  -1  34   3        0.18        4.43      6.47 o
   0  34   3       16.86       17.60      5.71 o
   1  34   3       85.53      103.28     12.99 o
   0  35   3        1.80        7.68      6.51 o
  -4   0   4      241.36      225.65     15.71 o
  -3   0   4        5.99       13.78      6.85 o
  -2   0   4      583.79      620.43     13.74 o
  -1   0   4    10304.51     9943.82     70.80 o
   0   0   4    10564.69    10609.47     63.35 o
   1   0   4     3443.38     3481.98     52.37 o
   2   0   4      172.23      171.76     12.19 o
   3   0   4       15.15        6.07      4.33 o
   4   0   4      565.01      575.56     32.76 o
  -4   1   4       18.09       17.69      4.57 o
  -3   1   4      484.65      464.05     12.33 o
  -2   1   4     2704.31     2709.92     23.98 o
  -1   1   4       79.89       97.63      4.01 o
   0   1   4       17.73       15.73      2.27 o
   1   1   4     1918.41     1863.35     16.39 o
   2   1   4     1160.96     1140.74     21.50 o
   3   1   4       19.37       18.05      4.34 o
   4   1   4      117.21      125.93      9.33 o
  -4   2   4        1.25       -0.37      3.52 o
  -3   2   4       76.72       83.92      5.86 o
  -2   2   4      900.12      890.70      9.19 o
  -1   2   4        2.90        7.53      1.33 o
   0   2   4      478.16      515.99      8.16 o
   1   2   4     1040.63     1031.47     11.55 o
   2   2   4       31.65       35.64      3.40 o
   3   2   4      343.98      342.03     12.83 o
   4   2   4       67.31       66.55      7.85 o
  -4   3   4        0.23        0.34      4.29 o
  -3   3   4      207.50      236.14      9.03 o
  -2   3   4        2.46        3.63      1.47 o
  -1   3   4       64.92       62.77      2.21 o
   0   3   4     4888.03     5141.57     52.32 o
   1   3   4     1574.68     1553.20     17.32 o
   2   3   4      381.02      355.53      9.66 o
   3   3   4        0.96        4.59      5.75 o
   4   3   4       59.46       60.94      7.26 o
  -4   4   4       72.52       79.66      8.47 o
  -3   4   4     1109.84     1128.95     20.80 o
  -2   4   4        0.13        2.34      1.61 o
  -1   4   4      525.21      551.44      5.84 o
   0   4   4        1.57        4.61      2.67 o
   1   4   4      818.62      807.80      9.58 o
   2   4   4      162.37      183.43      9.10 o
   3   4   4      661.44      664.58     17.87 o
   4   4   4       11.28       12.56      4.34 o
  -4   5   4        0.88        3.39      4.40 o
  -3   5   4      125.28      135.74      7.93 o
  -2   5   4      136.34      138.60      4.78 o
  -1   5   4     2462.52     2309.70     31.01 o
   0   5   4     2197.56     2137.34     26.11 o
   1   5   4      328.63      335.18      5.76 o
   2   5   4       20.74       48.41      5.47 o
   3   5   4        0.29        8.33      4.11 o
   4   5   4       67.76       58.27      6.91 o
  -4   6   4       61.37       67.90      7.90 o
  -3   6   4      347.15      345.04     12.81 o
  -2   6   4     1689.87     1698.00     16.17 o
  -1   6   4      142.85      160.52      4.76 o
   0   6   4      278.55      268.77      5.92 o
   1   6   4      500.27      557.38      8.33 o
   2   6   4     5356.04     5493.18     37.21 o
   3   6   4      191.88      187.94      9.71 o
   4   6   4       20.70       16.07      5.94 o
  -4   7   4        8.19       17.60      7.10 o
  -3   7   4       34.07       36.50      4.39 o
  -2   7   4       16.42       17.66      2.30 o
  -1   7   4     2960.49     2954.73     20.46 o
   0   7   4      781.79      793.96     15.64 o
   1   7   4       28.77       33.99      2.05 o
   2   7   4        3.49       21.66      5.50 o
   3   7   4      160.96      168.78      9.29 o
   4   7   4       17.44       12.77      4.69 o
  -4   8   4      137.10      140.59     13.16 o
  -3   8   4       23.66       28.37      4.38 o
  -2   8   4      164.14      169.82      5.19 o
  -1   8   4     1314.53     1345.44     14.32 o
   0   8   4     2262.59     2261.85     32.31 o
   1   8   4     1567.67     1677.85     14.15 o
   2   8   4     1745.39     1776.97     24.36 o
   3   8   4       10.88        9.88      3.67 o
   4   8   4        8.65        1.60      5.03 o
  -4   9   4       37.27       59.95      9.84 o
  -3   9   4       30.44       32.12      4.85 o
  -2   9   4      323.43      335.19      8.71 o
  -1   9   4       89.39       65.76      3.63 o
   0   9   4      390.91      326.94      5.03 o
   1   9   4       19.04       13.99      2.26 o
   2   9   4        0.01        3.13      2.71 o
   3   9   4      174.41      161.48      9.05 o
   4   9   4       12.56        5.06      8.40 o
  -4  10   4       68.09       72.52     10.32 o
  -3  10   4       72.05       66.91      5.54 o
  -2  10   4       61.89       52.23      5.22 o
  -1  10   4      871.86      912.14     10.63 o
   0  10   4     1164.62     1274.78     15.23 o
   1  10   4     2170.16     2340.93     17.85 o
   2  10   4      277.39      249.86      6.40 o
   3  10   4      276.78      267.07     11.28 o
   4  10   4        1.57        3.96      6.23 o
  -4  11   4       12.18       23.66     12.87 o
  -3  11   4       19.38       17.91      4.16 o
  -2  11   4       21.75       14.51      2.61 o
  -1  11   4       21.63       14.44      2.59 o
   0  11   4      348.98      350.51      6.58 o
   1  11   4      822.58      909.92     10.62 o
   2  11   4       66.10       59.31      3.56 o
   3  11   4       79.12       79.63      7.78 o
   4  11   4        0.69        3.50      6.55 o
  -4  12   4       65.61       81.22     23.00 o
  -3  12   4        7.11        5.17      2.81 o
  -2  12   4       72.94       66.94      6.72 o
  -1  12   4       33.96       50.38      4.58 o
   0  12   4       88.91      100.21      4.16 o
   1  12   4      140.30      142.16      4.47 o
   2  12   4       18.74       17.71      2.14 o
   3  12   4        2.42        7.08      3.91 o
   4  12   4       12.71        0.37      6.78 o
  -4  13   4        9.53       24.43      9.71 o
  -3  13   4      145.16      149.22      7.94 o
  -2  13   4       12.75       11.11      2.10 o
  -1  13   4       75.23      123.44      5.01 o
   0  13   4      668.00      741.22     11.11 o
   1  13   4       38.55       33.33      2.46 o
   2  13   4      144.71      134.37      4.81 o
   3  13   4        2.09        4.19      7.02 o
   4  13   4        9.13       11.60      7.06 o
  -4  14   4       24.97       18.29     16.05 o
  -3  14   4       87.96       97.68      7.98 o
  -2  14   4       96.77       91.06      4.73 o
  -1  14   4      198.10      186.47      6.17 o
   0  14   4      667.47      680.99     11.03 o
   1  14   4        4.87        6.29      3.02 o
   2  14   4        5.06        2.72      3.24 o
   3  14   4       31.31       28.30      6.86 o
   4  14   4        8.78       13.22      6.94 o
  -4  15   4        2.98       -6.25     11.57 o
  -3  15   4        8.37        7.83      3.99 o
  -2  15   4        8.24        4.55      1.10 o
  -1  15   4      871.08      831.35     12.70 o
   0  15   4       12.45        6.21      1.98 o
   1  15   4      787.58      808.11     11.85 o
   2  15   4       36.85       38.70      5.39 o
   3  15   4      272.36      252.08     17.10 o
   4  15   4       43.32       41.57      9.49 o
  -4  16   4        4.47        0.82     14.91 o
  -3  16   4       70.03       68.55      7.37 o
  -2  16   4       31.27       21.27      2.32 o
  -1  16   4     1002.79      980.07     29.11 o
   0  16   4      790.84      796.27     10.70 o
   1  16   4      284.43      288.17      7.40 o
   2  16   4      339.73      346.02     13.34 o
   3  16   4      119.07      123.43     12.58 o
   4  16   4        3.58        0.89      6.93 o
  -4  17   4        0.22       -6.43      7.60 o
  -3  17   4       54.64       50.45      6.98 o
  -2  17   4      103.05       81.89      8.23 o
  -1  17   4      890.76      880.76     16.86 o
   0  17   4       21.88       10.34      1.80 o
   1  17   4       37.85       37.24      3.24 o
   2  17   4      245.48      241.71     11.15 o
   3  17   4        4.48        6.02      6.00 o
   4  17   4        0.04        0.38     10.34 o
  -4  18   4        0.01       -9.85      9.47 o
  -3  18   4      275.38      242.79     13.06 o
  -2  18   4       12.76       16.52      3.73 o
  -1  18   4       27.58       31.20      4.78 o
   0  18   4       11.95        9.88      2.83 o
   1  18   4      286.46      283.36      7.58 o
   2  18   4       41.44       39.09      5.19 o
   3  18   4       77.56       67.34      9.89 o
  -4  19   4       19.99       19.90      8.22 o
  -3  19   4        0.01        3.87      4.86 o
  -2  19   4      596.46      558.39     20.17 o
  -1  19   4        7.33        6.15      1.96 o
   0  19   4      322.40      321.69      8.98 o
   1  19   4       30.17       35.72      3.37 o
   2  19   4      121.20      106.79      7.84 o
   3  19   4       21.78       21.05      6.81 o
  -4  20   4        5.64        6.38     10.44 o
  -3  20   4       27.06       23.97      5.63 o
  -2  20   4       49.84       51.47      7.23 o
  -1  20   4        2.33        3.67      1.60 o
   0  20   4      349.37      358.57      8.79 o
   1  20   4      107.02      105.83      5.50 o
   2  20   4       24.83       14.91      5.81 o
   3  20   4        0.14        2.12      5.24 o
  -3  21   4        0.61        2.37      4.32 o
  -2  21   4       76.69      108.29     10.73 o
  -1  21   4       36.28       39.82      3.86 o
   0  21   4       41.21       54.56      4.84 o
   1  21   4        6.69       11.22      3.80 o
   2  21   4      238.66      232.48     15.68 o
   3  21   4       60.92       57.81     10.01 o
  -3  22   4       43.11       44.09      7.23 o
  -2  22   4      662.82      632.09     23.01 o
  -1  22   4       84.32       76.79      6.15 o
   0  22   4      977.06      964.13     14.79 o
   1  22   4      424.69      402.79     14.55 o
   2  22   4      131.03      124.03     12.08 o
   3  22   4        0.05        2.11      6.05 o
  -3  23   4      298.46      314.55     16.08 o
  -2  23   4      212.90      236.21     14.88 o
  -1  23   4      530.85      496.91     14.14 o
   0  23   4      105.13      115.38      5.85 o
   1  23   4      738.76      722.31     19.44 o
   2  23   4      146.91      133.95     12.63 o
   3  23   4       39.14       36.38      8.49 o
  -3  24   4        7.19       24.77      6.53 o
  -2  24   4       91.58       96.33     10.22 o
  -1  24   4        0.09       10.82      5.34 o
   0  24   4       12.14       14.35      2.65 o
   1  24   4        3.33       13.42      4.70 o
   2  24   4       56.31       61.67      9.28 o
   3  24   4        2.43        5.02      6.08 o
  -3  25   4        2.31        7.44      5.26 o
  -2  25   4       15.37       22.21      9.22 o
  -1  25   4        0.80       -0.58      4.60 o
   0  25   4        0.76        1.25      2.38 o
   1  25   4      194.72      192.06      9.86 o
   2  25   4        6.92       13.83      6.01 o
   3  25   4       13.64       28.53      8.66 o
  -3  26   4       24.71       30.83      6.84 o
  -2  26   4       30.64       30.44      7.17 o
  -1  26   4        3.41       10.73      4.31 o
   0  26   4      112.71      107.09      7.28 o
   1  26   4      103.36      102.52      7.65 o
   2  26   4       53.44       45.61      8.71 o
   3  26   4      112.46      128.27     18.15 o
  -3  27   4        4.14       14.26      6.48 o
  -2  27   4      123.12      148.88     13.00 o
  -1  27   4       42.56       48.10      6.60 o
   0  27   4      474.02      460.01     15.49 o
   1  27   4       19.34       19.27      4.65 o
   2  27   4        1.85      -13.78     13.74 o
  -2  28   4      119.05      124.55     12.45 o
  -1  28   4        0.79        4.73      5.14 o
   0  28   4       74.45       72.43      7.26 o
   1  28   4        4.60        9.25      3.91 o
   2  28   4       22.65       26.01      6.60 o
  -2  29   4       21.61       24.00      7.36 o
  -1  29   4       35.81       41.55      6.82 o
   0  29   4      171.03      141.75     10.18 o
   1  29   4        2.51        6.92      3.99 o
   2  29   4        0.46        4.65      5.69 o
  -2  30   4       16.71       14.91      6.50 o
  -1  30   4        1.70        2.72      5.07 o
   0  30   4       56.68       65.85      7.69 o
   1  30   4       32.70       24.64      6.36 o
   2  30   4      227.29      247.68     16.06 o
  -2  31   4       11.42        9.34      5.87 o
  -1  31   4       60.04       87.96     10.85 o
   0  31   4      128.21      122.30     11.27 o
   1  31   4       10.44       10.38      7.83 o
   2  31   4        0.10        8.87      6.15 o
  -2  32   4        1.43        3.81      7.91 o
  -1  32   4       14.26       22.27      7.39 o
   0  32   4       55.90       52.48      8.55 o
   1  32   4        0.00       10.38      6.80 o
  -1  33   4       24.96       33.72      7.40 o
   0  33   4       53.11       63.58      8.98 o
   1  33   4       51.31       59.18      8.99 o
  -1  34   4       13.01       16.92      8.76 o
   0  34   4        0.22        3.77      8.11 o
  -4   1   5        1.95        5.07      3.62 o
  -3   1   5       11.16        6.56      3.84 o
  -2   1   5      915.21      911.58     11.38 o
  -1   1   5      280.34      279.95      5.05 o
   0   1   5     1082.49     1123.49     13.92 o
   1   1   5      199.02      212.02      4.95 o
   2   1   5      171.78      163.55      9.16 o
   3   1   5       53.10       72.29      7.80 o
   4   1   5       25.39       21.22      4.80 o
  -4   2   5      105.48      105.48      8.03 o
  -3   2   5      610.78      594.93     15.29 o
  -2   2   5      269.12      279.52      6.27 o
  -1   2   5        6.28        6.49      1.63 o
   0   2   5     1707.96     1775.00     16.46 o
   1   2   5     1679.24     1687.37     22.53 o
   2   2   5      257.55      250.71      9.88 o
   3   2   5      333.46      341.74     13.52 o
   4   2   5        1.49        3.67      4.03 o
  -4   3   5       72.53       87.38      9.21 o
  -3   3   5       68.64       86.08      6.58 o
  -2   3   5      603.63      595.83      8.52 o
  -1   3   5      173.45      157.15      3.82 o
   0   3   5      398.61      423.74      8.33 o
   1   3   5       25.67       30.36      2.15 o
   2   3   5      306.97      296.98      9.22 o
   3   3   5        0.28       -0.33      4.05 o
   4   3   5       52.65       48.86      6.67 o
  -4   4   5       11.83       24.99      5.83 o
  -3   4   5      300.26      305.43     11.30 o
  -2   4   5      223.91      220.90      5.64 o
  -1   4   5      983.50      987.52      8.96 o
   0   4   5     2648.12     2725.84     21.02 o
   1   4   5     2316.23     2403.54     23.97 o
   2   4   5     1389.60     1391.23     23.35 o
   3   4   5       84.97       82.33      7.85 o
   4   4   5        0.68       -1.57      4.02 o
  -4   5   5       28.65       34.97      6.31 o
  -3   5   5       81.06       88.76      5.98 o
  -2   5   5      684.59      691.52     10.46 o
  -1   5   5     1710.96     1636.38     21.26 o
   0   5   5      339.91      355.21      6.79 o
   1   5   5      163.55      199.30      5.57 o
   2   5   5      113.10       99.87      6.14 o
   3   5   5       99.11       89.89      7.57 o
   4   5   5        8.78       10.18      4.25 o
  -4   6   5        8.18       14.46      5.02 o
  -3   6   5       11.52       15.37      3.54 o
  -2   6   5     1475.30     1501.64     15.08 o
  -1   6   5      253.16      224.01      6.84 o
   0   6   5      776.87      745.82      9.50 o
   1   6   5      114.68      133.76      4.64 o
   2   6   5      211.50      201.78      7.71 o
   3   6   5        0.06       -0.24      3.18 o
   4   6   5       11.98       10.81      4.27 o
  -4   7   5        0.01        4.26      5.55 o
  -3   7   5       53.45       53.21      5.24 o
  -2   7   5      321.33      331.22      7.33 o
  -1   7   5      325.37      290.01      5.47 o
   0   7   5        0.14        2.09      2.13 o
   1   7   5     1131.62     1164.65     11.44 o
   2   7   5        0.62       -0.31      3.20 o
   3   7   5       26.94       23.93      4.50 o
   4   7   5        2.36       -0.78      4.81 o
  -4   8   5       16.60       27.50     10.42 o
  -3   8   5       91.49      105.55      6.87 o
  -2   8   5     1841.30     1843.75     18.33 o
  -1   8   5      219.61      206.83      5.25 o
   0   8   5      598.80      655.56     13.94 o
   1   8   5      838.76      934.94     12.63 o
   2   8   5      805.58      821.04     15.40 o
   3   8   5       27.24       24.97      4.78 o
   4   8   5       18.95       15.09      6.54 o
  -4   9   5       15.77       30.15      7.78 o
  -3   9   5       93.06       95.74      6.42 o
  -2   9   5        1.98       14.68      2.73 o
  -1   9   5      733.68      757.35     11.72 o
   0   9   5     2124.44     2205.04     20.44 o
   1   9   5      568.28      504.71      9.61 o
   2   9   5       39.86       36.86      4.09 o
   3   9   5       17.60       23.64      4.52 o
   4   9   5        0.21        6.68      5.86 o
  -4  10   5       10.84       11.85      6.97 o
  -3  10   5      108.66      119.12      7.22 o
  -2  10   5      376.22      375.28      7.20 o
  -1  10   5      503.98      535.13      8.69 o
   0  10   5     1882.79     2014.37     27.14 o
   1  10   5      112.61      106.82      4.78 o
   2  10   5       14.71       14.57      3.20 o
   3  10   5      341.90      328.71     13.04 o
   4  10   5      111.61      123.63     14.06 o
  -4  11   5       19.71       24.32      7.57 o
  -3  11   5      175.64      173.85      9.71 o
  -2  11   5       19.78       23.18      4.48 o
  -1  11   5      440.69      469.92      8.50 o
   0  11   5     6833.07     6990.96     35.62 o
   1  11   5     1329.46     1214.19     15.40 o
   2  11   5      165.28      150.19      6.29 o
   3  11   5      153.35      171.26     11.29 o
   4  11   5       26.36       24.94      7.79 o
  -4  12   5        0.46       -1.88      7.64 o
  -3  12   5      277.37      274.64     12.81 o
  -2  12   5     1031.13     1013.19     19.64 o
  -1  12   5      632.78      701.64     11.46 o
   0  12   5     1663.56     1705.46     30.02 o
   1  12   5      354.49      377.93      9.71 o
   2  12   5      293.36      291.43     10.60 o
   3  12   5      585.02      622.59     25.36 o
   4  12   5        0.43        5.66      7.17 o
  -4  13   5       18.31       14.02      6.97 o
  -3  13   5       13.54       19.04      4.91 o
  -2  13   5       17.87       30.57      6.05 o
  -1  13   5      305.33      344.67      9.66 o
   0  13   5     1981.56     1873.12     28.91 o
   1  13   5      488.17      464.51     10.89 o
   2  13   5       28.52       30.07      4.66 o
   3  13   5       30.63       42.03      8.85 o
   4  13   5        3.04       -2.16      7.10 o
  -4  14   5       11.55       17.06      8.87 o
  -3  14   5       27.02       34.52      5.72 o
  -2  14   5      261.02      250.52     12.76 o
  -1  14   5       92.52      109.77      5.51 o
   0  14   5      184.61      196.06      6.87 o
   1  14   5      108.62      112.82      6.88 o
   2  14   5      415.51      385.41     13.77 o
   3  14   5      270.97      290.28     18.66 o
   4  14   5       80.21       68.22     10.89 o
  -4  15   5        6.29        4.70      5.91 o
  -3  15   5       84.77       87.68      8.17 o
  -2  15   5        3.30       16.31      5.52 o
  -1  15   5     2739.39     2822.27     24.70 o
   0  15   5        1.01        5.80      1.72 o
   1  15   5      865.17      853.32     23.63 o
   2  15   5       81.84       89.16      7.14 o
   3  15   5      395.03      398.05     21.79 o
   4  15   5        6.56        3.74      6.35 o
  -4  16   5       34.33       41.30      9.68 o
  -3  16   5        0.04        2.83      4.08 o
  -2  16   5      203.01      191.33     13.04 o
  -1  16   5      525.18      558.71     11.58 o
   0  16   5      359.87      366.48      7.68 o
   1  16   5        0.04       -0.25      3.03 o
   2  16   5      237.44      206.43      9.97 o
   3  16   5        3.95        3.79      6.56 o
   4  16   5        0.07        6.33     13.05 o
  -4  17   5       49.75       50.16     10.66 o
  -3  17   5       48.80       40.84      6.14 o
  -2  17   5      173.66      191.80     12.19 o
  -1  17   5      421.42      439.33     10.35 o
   0  17   5      250.95      268.26      6.82 o
   1  17   5       24.26       22.84      2.52 o
   2  17   5       62.98       53.70      7.65 o
   3  17   5        5.26        6.03      7.16 o
  -4  18   5       51.80       65.08      9.54 o
  -3  18   5       11.69        5.57      4.43 o
  -2  18   5       42.44       60.96      8.96 o
  -1  18   5       44.59       35.39      4.82 o
   0  18   5       25.31       27.92      4.82 o
   1  18   5      707.20      681.86     15.26 o
   2  18   5      147.55      148.21     12.86 o
   3  18   5       39.69       30.13     11.43 o
  -4  19   5        7.73       16.85      9.07 o
  -3  19   5        5.89        3.99      4.39 o
  -2  19   5      745.85      730.48     23.55 o
  -1  19   5      168.29      171.69      7.05 o
   0  19   5      217.44      223.80      7.64 o
   1  19   5       30.52       29.15      3.17 o
   2  19   5     1214.91     1164.83     33.59 o
   3  19   5       37.89       38.33      9.22 o
  -3  20   5       31.86       29.58      5.85 o
  -2  20   5       14.05       35.74      7.69 o
  -1  20   5      402.13      398.78     10.44 o
   0  20   5      148.22      156.53      7.71 o
   1  20   5      144.30      143.17      7.77 o
   2  20   5       28.68       43.10      8.27 o
   3  20   5       12.18        4.40      6.18 o
  -3  21   5       17.68       18.23      5.46 o
  -2  21   5       87.94       73.94      8.73 o
  -1  21   5      456.18      480.09     11.49 o
   0  21   5       57.03       62.48      4.60 o
   1  21   5       70.31       60.98      6.24 o
   2  21   5       11.96       19.76      6.00 o
   3  21   5       49.28       51.26      9.81 o
  -3  22   5       16.24       16.55      5.23 o
  -2  22   5        4.42        9.53      5.52 o
  -1  22   5       40.40       52.39      4.46 o
   0  22   5       78.03       84.53      5.40 o
   1  22   5        4.16        6.54      3.45 o
   2  22   5       12.03        5.37      5.03 o
   3  22   5        4.13       11.85      6.48 o
  -3  23   5        2.63        8.86      5.56 o
  -2  23   5       28.07       24.15      8.14 o
  -1  23   5        8.54       17.09      4.50 o
   0  23   5        0.98        2.87      2.76 o
   1  23   5       35.63       31.54      4.58 o
   2  23   5       39.50       27.29      7.13 o
   3  23   5       17.12       22.42      8.06 o
  -3  24   5      118.00      115.95     10.57 o
  -2  24   5       64.05       69.31      9.59 o
  -1  24   5       89.46       83.73      7.93 o
   0  24   5        0.04       10.30      3.85 o
   1  24   5       40.79       28.76      4.84 o
   2  24   5       40.42       36.10      7.50 o
   3  24   5       32.70       25.96      7.81 o
  -3  25   5        0.30       10.81      5.85 o
  -2  25   5        0.07        2.01      6.04 o
  -1  25   5       43.87       45.43      6.71 o
   0  25   5      494.71      452.98     18.38 o
   1  25   5        5.95        7.98      3.75 o
   2  25   5        5.21        1.30      4.94 o
   3  25   5        7.92        3.17      6.86 o
  -3  26   5        5.47        8.60      6.13 o
  -2  26   5      161.76      145.58     12.93 o
  -1  26   5      233.81      216.09     12.01 o
   0  26   5       76.25       78.84      6.43 o
   1  26   5      128.92      127.39      8.56 o
   2  26   5       59.69       61.47      9.52 o
  -3  27   5       33.88       56.15     10.57 o
  -2  27   5       24.70       34.74      8.04 o
  -1  27   5       69.02       76.49      7.81 o
   0  27   5      176.92      151.16     10.46 o
   1  27   5       97.59      101.68      7.93 o
   2  27   5       48.22       66.11     10.30 o
  -2  28   5       74.20       75.10     10.25 o
  -1  28   5       63.99       73.73      8.06 o
   0  28   5       40.30       49.71      7.30 o
   1  28   5       99.13       91.43      8.65 o
   2  28   5        9.14        3.16      7.60 o
  -2  29   5       23.43       25.88      7.22 o
  -1  29   5       18.70       12.26      5.79 o
   0  29   5       31.38       43.93      6.82 o
   1  29   5       31.67       37.49      5.78 o
   2  29   5       11.76       11.22      7.21 o
  -2  30   5        3.13        7.58      5.99 o
  -1  30   5        0.21       -2.83      5.93 o
   0  30   5        1.18        5.12      4.62 o
   1  30   5        8.71       19.08      6.36 o
   2  30   5       28.22       32.10      7.50 o
  -2  31   5       18.92       28.42     10.19 o
  -1  31   5       98.57       95.80     11.28 o
   0  31   5       15.72       20.57      6.34 o
   1  31   5      234.27      233.32     16.02 o
  -1  32   5        5.07       10.62      6.28 o
   0  32   5        8.38       12.15      5.82 o
   1  32   5        5.29       19.14      7.50 o
  -1  33   5       26.86       42.37      9.50 o
   0  33   5       20.41       27.49      7.29 o
   1  33   5       29.52       34.35      8.12 o
   0  34   5       29.79       36.12      8.88 o
  -4   0   6      128.19      149.05     13.64 o
  -3   0   6      535.06      532.48     21.15 o
  -2   0   6     3917.52     3858.64     42.46 o
  -1   0   6     1080.44     1132.23     16.36 o
   0   0   6     2846.73     2934.16     41.60 o
   1   0   6      258.74      220.73      9.14 o
   2   0   6      100.68      101.74     12.60 o
   3   0   6     1027.21     1046.28     62.48 o
   4   0   6        1.72       -4.31      5.74 o
  -4   1   6       40.40       52.46      6.87 o
  -3   1   6       12.54       14.90      3.78 o
  -2   1   6      713.00      702.68      9.82 o
  -1   1   6     4087.68     4047.36     28.04 o
   0   1   6     2006.95     1987.26     27.04 o
   1   1   6      555.28      563.10      8.99 o
   2   1   6        4.53        4.33      2.90 o
   3   1   6      199.30      239.72     13.38 o
   4   1   6       49.32       60.88      7.37 o
  -4   2   6        3.96        5.58      5.03 o
  -3   2   6      210.67      212.33      9.55 o
  -2   2   6       21.57       22.46      2.11 o
  -1   2   6        3.69       14.99      2.90 o
   0   2   6      172.54      225.92     11.16 o
   1   2   6      417.82      413.17      7.80 o
   2   2   6      200.19      205.72      7.60 o
   3   2   6      269.84      294.95     14.51 o
   4   2   6        4.69        8.13      4.55 o
  -4   3   6        0.04        5.59      4.26 o
  -3   3   6      149.73      145.12      8.16 o
  -2   3   6       98.40       96.86      3.87 o
  -1   3   6     2902.57     2947.19     23.65 o
   0   3   6     4071.58     4270.24     54.66 o
   1   3   6      231.89      275.10      6.49 o
   2   3   6      895.50      903.29     16.29 o
   3   3   6       51.05       62.50      6.85 o
   4   3   6       14.57       18.81      5.52 o
  -4   4   6       71.72       69.53      7.62 o
  -3   4   6      112.98      119.73      6.56 o
  -2   4   6      101.23       97.66      3.94 o
  -1   4   6     4242.92     4212.87     34.26 o
   0   4   6        9.58        7.56      2.94 o
   1   4   6      743.91      770.86     10.96 o
   2   4   6      640.57      673.99     14.78 o
   3   4   6        0.03        2.86      3.80 o
   4   4   6       61.15       52.82      7.27 o
  -4   5   6       52.73       44.48      8.13 o
  -3   5   6        3.19        7.10      4.77 o
  -2   5   6      860.17      864.51     10.83 o
  -1   5   6      320.48      354.63      6.88 o
   0   5   6      152.20      153.05      6.30 o
   1   5   6     1076.02     1048.86     13.03 o
   2   5   6      183.90      174.37      8.01 o
   3   5   6       75.01       65.50      6.60 o
   4   5   6       42.94       42.71      6.74 o
  -4   6   6        1.48        1.92      7.06 o
  -3   6   6       25.98       29.32      5.23 o
  -2   6   6     1615.92     1578.49     17.53 o
  -1   6   6      135.14      122.05      3.35 o
   0   6   6        0.82       -0.17      1.40 o
   1   6   6     3436.33     3568.22     29.86 o
   2   6   6        4.15        3.99      3.05 o
   3   6   6       12.09        7.43      5.55 o
   4   6   6       41.98       48.34      7.94 o
  -4   7   6       13.72       -1.04      7.16 o
  -3   7   6       55.06       52.59      4.79 o
  -2   7   6      702.81      704.54     11.79 o
  -1   7   6       24.18       33.45      2.77 o
   0   7   6       42.21       47.50      6.37 o
   1   7   6     4563.57     4715.59     32.89 o
   2   7   6      433.54      388.31     13.48 o
   3   7   6       19.54       13.92      5.22 o
   4   7   6        2.11        9.90      5.29 o
  -4   8   6       32.13       36.46      8.49 o
  -3   8   6       10.69       10.30      3.50 o
  -2   8   6      219.36      212.34      6.64 o
  -1   8   6     1069.05      986.52     11.69 o
   0   8   6      303.51      322.65      8.38 o
   1   8   6     1714.60     1745.25     40.96 o
   2   8   6      994.09     1008.00     23.87 o
   3   8   6       29.03       35.24      5.23 o
   4   8   6       65.92       74.91     15.69 o
  -4   9   6       71.26       71.28     12.89 o
  -3   9   6       99.01      101.18      6.71 o
  -2   9   6        0.08        7.82      3.84 o
  -1   9   6      498.81      540.73      8.86 o
   0   9   6        0.01        3.06      4.17 o
   1   9   6      584.88      590.26     11.01 o
   2   9   6       50.65       47.34      5.34 o
   3   9   6      157.52      145.94      9.45 o
   4   9   6        9.39        9.33      6.82 o
  -4  10   6        6.43        4.97      6.33 o
  -3  10   6       39.18       35.90      4.57 o
  -2  10   6        9.40        6.69      2.07 o
  -1  10   6      524.65      540.74      9.32 o
   0  10   6      111.26      133.88      5.73 o
   1  10   6        0.09        3.18      3.93 o
   2  10   6       90.25       97.79      9.38 o
   3  10   6        4.62       10.58      4.12 o
   4  10   6       65.67       63.73     11.04 o
  -4  11   6       38.85       44.95      7.93 o
  -3  11   6       27.22       21.12      4.60 o
  -2  11   6       87.23       80.60      5.84 o
  -1  11   6      119.70      135.27      5.01 o
   0  11   6     2198.43     2347.15     23.21 o
   1  11   6      449.37      451.96     10.04 o
   2  11   6        1.92        0.38      3.83 o
   3  11   6       10.83       10.50      4.21 o
   4  11   6       25.23       17.35      9.00 o
  -4  12   6        6.99       12.09      5.84 o
  -3  12   6       31.03       31.11      5.28 o
  -2  12   6        4.46        8.20      7.16 o
  -1  12   6      190.04      174.52      6.24 o
   0  12   6       39.63       34.79      3.15 o
   1  12   6        4.77        8.43      3.39 o
   2  12   6        3.22        0.67      3.87 o
   3  12   6       60.25       65.01      9.03 o
   4  12   6        2.22        0.08     10.21 o
  -4  13   6       81.24       90.99     10.39 o
  -3  13   6      106.81      110.40      8.74 o
  -2  13   6      142.17      127.22     10.14 o
  -1  13   6      100.25      121.37      6.48 o
   0  13   6       30.34       39.38      2.49 o
   1  13   6      418.41      405.13     12.13 o
   2  13   6        0.49        4.87      3.44 o
   3  13   6       85.51       95.13     11.64 o
   4  13   6        4.87       12.83      8.22 o
  -4  14   6       14.61       11.90      6.14 o
  -3  14   6       40.13       35.81      5.69 o
  -2  14   6      100.57      122.06      9.82 o
  -1  14   6        1.29       18.35      5.39 o
   0  14   6      270.03      239.61      6.51 o
   1  14   6      123.07       96.89      7.25 o
   2  14   6      154.68      156.64      8.61 o
   3  14   6       38.00       30.25      8.01 o
   4  14   6        6.34       10.51     11.05 o
  -4  15   6       13.05       12.37      5.48 o
  -3  15   6       13.92       12.11      4.24 o
  -2  15   6      300.18      328.69     15.38 o
  -1  15   6      743.84      780.53     13.89 o
   0  15   6     1449.47     1390.42     35.28 o
   1  15   6      188.65      171.99      9.57 o
   2  15   6      159.11      152.37      9.49 o
   3  15   6        4.91        9.01      5.80 o
   4  15   6       44.14       53.66     20.17 o
  -4  16   6        5.72       19.07      6.16 o
  -3  16   6        9.26       11.62      4.66 o
  -2  16   6      105.99      129.93     13.21 o
  -1  16   6      159.33      171.58      7.22 o
   0  16   6       41.33       34.93      2.70 o
   1  16   6      189.70      185.13     10.04 o
   2  16   6       30.66       45.69      6.89 o
   3  16   6       50.53       62.80      9.59 o
  -4  17   6       32.66       43.34      8.43 o
  -3  17   6        1.15       -0.25      4.32 o
  -2  17   6      705.69      679.34     22.38 o
  -1  17   6       14.65       13.68      3.77 o
   0  17   6        0.24        1.48      2.00 o
   1  17   6      100.83       90.76      7.48 o
   2  17   6      150.45      164.92     13.03 o
   3  17   6        4.42        8.80      7.84 o
  -4  18   6        0.40        2.17      5.95 o
  -3  18   6       30.33       30.52      5.93 o
  -2  18   6        9.01       31.46      8.36 o
  -1  18   6      239.14      234.08      9.35 o
   0  18   6      294.30      276.62      9.12 o
   1  18   6       44.84       43.96      7.85 o
   2  18   6      108.48       98.49     10.59 o
   3  18   6        3.48        5.42      5.55 o
  -4  19   6       66.69       72.43     13.86 o
  -3  19   6       65.37       65.42      8.04 o
  -2  19   6        1.68       16.18      5.98 o
  -1  19   6      112.30      111.44      9.48 o
   0  19   6      106.87       99.73      6.99 o
   1  19   6       10.50        5.82      4.46 o
   2  19   6       44.95       42.56      7.84 o
   3  19   6        6.30        9.53      6.82 o
  -3  20   6      125.48      111.26      9.97 o
  -2  20   6      142.52      140.21     11.74 o
  -1  20   6        0.38       12.86      3.55 o
   0  20   6      127.67      126.29      8.00 o
   1  20   6      180.98      185.36     13.10 o
   2  20   6       90.45       93.78     10.58 o
   3  20   6      215.55      235.75     18.23 o
  -3  21   6        8.07       25.60      6.59 o
  -2  21   6       91.65       91.22      9.85 o
  -1  21   6      383.39      354.44     12.63 o
   0  21   6      255.99      245.27     10.00 o
   1  21   6       18.05       16.86      4.96 o
   2  21   6       10.52       12.02      5.78 o
   3  21   6       15.64       32.29     10.91 o
  -3  22   6       96.33      115.13     10.33 o
  -2  22   6      173.01      160.96     12.85 o
  -1  22   6      151.11      143.70      7.16 o
   0  22   6       29.37       37.87      6.98 o
   1  22   6       41.80       37.60      5.97 o
   2  22   6       57.62       49.66      8.32 o
   3  22   6      137.44      143.73     15.16 o
  -3  23   6       60.34       60.78      8.52 o
  -2  23   6       24.69       26.60      6.81 o
  -1  23   6       70.30       78.01      6.68 o
   0  23   6      801.27      802.04     18.55 o
   1  23   6       52.98       40.74      6.22 o
   2  23   6        8.86        8.37      5.47 o
   3  23   6      171.52      184.11     17.25 o
  -3  24   6       18.20       31.14      7.03 o
  -2  24   6       11.51       15.92      6.49 o
  -1  24   6       65.87       64.33      7.13 o
   0  24   6      260.73      255.59     13.75 o
   1  24   6      189.22      173.26     14.40 o
   2  24   6       52.92       46.28      8.39 o
   3  24   6       14.43       29.04     11.11 o
  -3  25   6        2.25        4.23      5.42 o
  -2  25   6        0.01        7.86      5.61 o
  -1  25   6       71.13       80.15      8.17 o
   0  25   6       68.95       64.91      6.52 o
   1  25   6        0.13        8.53      4.53 o
   2  25   6        0.82        1.23      4.81 o
  -3  26   6       37.09       47.41     10.27 o
  -2  26   6        8.87       11.83      6.98 o
  -1  26   6      141.40      152.54     10.66 o
   0  26   6       10.49       10.70      3.58 o
   1  26   6       49.86       45.91      9.04 o
   2  26   6       78.13       72.56     10.55 o
  -2  27   6        0.48        2.71      8.97 o
  -1  27   6      156.48      141.22     12.74 o
   0  27   6       50.44       58.58      7.58 o
   1  27   6       57.20       62.98      8.15 o
   2  27   6      108.72      128.79     13.51 o
  -2  28   6       14.70       24.94      7.38 o
  -1  28   6      117.58       97.51     11.12 o
   0  28   6        2.39        5.07      4.60 o
   1  28   6        0.19        6.15      4.86 o
   2  28   6        1.97       10.27      6.78 o
  -2  29   6       47.48       64.35      9.94 o
  -1  29   6       14.84        9.44      6.53 o
   0  29   6        0.36        0.34      4.51 o
   1  29   6      194.07      211.22     14.37 o
   2  29   6       82.24      104.38     15.40 o
  -2  30   6       91.47       93.68     11.70 o
  -1  30   6       80.22       54.60      9.38 o
   0  30   6       18.03       21.56      5.48 o
   1  30   6      146.38      173.67     14.36 o
  -2  31   6        8.26       12.74     16.19 o
  -1  31   6        0.53        1.07      5.76 o
   0  31   6        5.03        0.33      5.39 o
   1  31   6       62.62       99.94     11.74 o
  -1  32   6       50.64       48.80      9.00 o
   0  32   6        1.34        4.23      5.70 o
   1  32   6        0.49        6.74      6.39 o
  -1  33   6        4.15       17.08      8.95 o
   0  33   6       25.09       25.20      7.50 o
  -4   1   7       59.73       61.82      6.77 o
  -3   1   7      140.87      131.82      7.12 o
  -2   1   7       89.25       82.31      3.67 o
  -1   1   7      780.27      818.12     11.90 o
   0   1   7     3327.28     3617.22     39.48 o
   1   1   7     1011.18      977.83     14.61 o
   2   1   7        0.10       10.26      5.03 o
   3   1   7       24.95       42.00      6.86 o
   4   1   7       13.51       25.29      5.93 o
  -4   2   7       89.58       76.76      7.17 o
  -3   2   7      324.67      323.91     11.83 o
  -2   2   7       43.05       49.38      2.98 o
  -1   2   7      266.64      263.69      7.33 o
   0   2   7      230.56      221.83     10.81 o
   1   2   7      209.05      186.59      5.89 o
   2   2   7      102.37      100.80      5.74 o
   3   2   7        1.87       15.95      5.52 o
   4   2   7       22.17       25.38      5.46 o
  -4   3   7        0.03        0.23      4.25 o
  -3   3   7        1.76        6.48      2.99 o
  -2   3   7       74.94       68.46      4.14 o
  -1   3   7     1374.61     1334.89     16.18 o
   0   3   7     1038.94     1142.11     24.25 o
   1   3   7       61.32       52.44      5.56 o
   2   3   7      206.93      206.32      8.55 o
   3   3   7      187.35      196.52     12.55 o
   4   3   7       25.49       31.67      5.99 o
  -4   4   7        0.66       -1.88      5.76 o
  -3   4   7      112.43      114.64      6.61 o
  -2   4   7     1158.98     1129.52     13.71 o
  -1   4   7      335.23      344.11      8.02 o
   0   4   7      133.25      134.93      8.90 o
   1   4   7       59.58       50.52      4.36 o
   2   4   7      249.15      228.08     10.30 o
   3   4   7      414.35      417.77     15.91 o
   4   4   7       14.00       18.39      6.10 o
  -4   5   7        0.14       -6.82      5.29 o
  -3   5   7      296.44      287.30      9.98 o
  -2   5   7       19.21       27.91      3.97 o
  -1   5   7       53.62       47.95      3.39 o
   0   5   7     2417.89     2588.84     37.03 o
   1   5   7     1897.41     1913.87     20.87 o
   2   5   7       75.03       74.22      7.63 o
   3   5   7       16.29       20.68      5.12 o
   4   5   7       42.93       45.36      8.10 o
  -4   6   7        2.97       -0.34      6.10 o
  -3   6   7       43.18       43.90      4.67 o
  -2   6   7       22.34       24.82      2.48 o
  -1   6   7        3.27        6.22      3.20 o
   0   6   7      158.04      197.99      7.65 o
   1   6   7       18.38       35.14      6.70 o
   2   6   7       14.33       16.38      3.18 o
   3   6   7        0.43        4.25      4.43 o
   4   6   7       50.17       59.73      8.87 o
  -4   7   7       17.93       14.87      6.10 o
  -3   7   7       85.09       85.90      6.02 o
  -2   7   7      155.25      166.06      6.77 o
  -1   7   7      252.40      246.23      5.69 o
   0   7   7       58.60       64.83      4.72 o
   1   7   7      619.66      592.48     10.82 o
   2   7   7       35.55       38.26      4.87 o
   3   7   7       63.50       62.06      6.64 o
   4   7   7        2.28        6.39      6.45 o
  -4   8   7       33.88       34.04      7.11 o
  -3   8   7      126.23      125.97      6.97 o
  -2   8   7      579.52      565.61     11.62 o
  -1   8   7     1542.06     1498.18     24.39 o
   0   8   7        0.51        2.43      4.89 o
   1   8   7       45.74       55.33      6.68 o
   2   8   7       11.09       12.66      3.36 o
   3   8   7        0.80        6.73      4.72 o
   4   8   7        3.74        8.20      7.81 o
  -4   9   7       12.93       13.75      6.09 o
  -3   9   7      215.78      212.72     11.38 o
  -2   9   7       16.37       24.32      4.74 o
  -1   9   7     1149.34     1167.64     18.34 o
   0   9   7      218.90      240.35     12.67 o
   1   9   7      941.35      980.29     19.20 o
   2   9   7      461.22      449.64     12.97 o
   3   9   7       67.41       71.82     10.83 o
   4   9   7        5.24        9.23      6.75 o
  -4  10   7       66.67       85.34     10.48 o
  -3  10   7       85.60       82.71      7.76 o
  -2  10   7      133.14      136.87      7.47 o
  -1  10   7      830.45      821.10     13.82 o
   0  10   7     1131.54     1099.97     25.68 o
   1  10   7       17.22       41.20      6.16 o
   2  10   7      491.64      485.84     14.14 o
   3  10   7       83.66       90.13      8.27 o
   4  10   7       10.34        1.23      7.97 o
  -4  11   7       25.55       35.42      7.79 o
  -3  11   7       30.89       28.94      6.55 o
  -2  11   7        3.38       10.84      3.47 o
  -1  11   7     1374.80     1364.86     22.78 o
   0  11   7      157.30      141.60      6.38 o
   1  11   7      409.94      409.28     10.16 o
   2  11   7      525.85      545.38     14.40 o
   3  11   7      210.92      235.47     13.70 o
   4  11   7       20.27       13.34      9.19 o
  -4  12   7       74.74       82.65     10.35 o
  -3  12   7       26.71       26.03      5.36 o
  -2  12   7        5.05        7.92      5.86 o
  -1  12   7      840.09      828.78     16.28 o
   0  12   7     1775.15     1681.79     21.13 o
   1  12   7        0.28        6.16      5.59 o
   2  12   7      632.44      652.94     20.23 o
   3  12   7       38.78       44.72      8.76 o
   4  12   7        5.63       28.02     15.55 o
  -4  13   7       14.88       21.79      6.79 o
  -3  13   7       99.26       96.35      8.49 o
  -2  13   7        0.06       17.94      5.83 o
  -1  13   7      476.42      511.89     12.41 o
   0  13   7      294.50      282.79      8.88 o
   1  13   7        3.03        4.55      4.07 o
   2  13   7      486.45      489.09     13.73 o
   3  13   7       12.78       10.08      5.91 o
  -4  14   7        2.01       11.50      5.82 o
  -3  14   7       16.60       17.90      5.25 o
  -2  14   7      108.26      125.72     10.24 o
  -1  14   7      375.71      344.20     10.61 o
   0  14   7      425.91      411.61     10.77 o
   1  14   7       33.00       30.80      5.32 o
   2  14   7       37.22       43.42      5.73 o
   3  14   7       81.05       72.90     10.27 o
  -4  15   7       27.29       28.93      7.43 o
  -3  15   7       63.62       51.67      7.13 o
  -2  15   7      346.80      333.89     12.29 o
  -1  15   7       43.77       55.14      4.93 o
   0  15   7       46.22       37.75      3.76 o
   1  15   7     1417.12     1405.91     23.64 o
   2  15   7      765.35      750.55     17.03 o
   3  15   7       18.67       25.03      7.18 o
  -4  16   7        2.48       11.38      6.36 o
  -3  16   7      101.16      105.02      9.32 o
  -2  16   7      282.30      315.48     15.77 o
  -1  16   7        2.26        8.46      3.96 o
   0  16   7      173.55      177.51      7.42 o
   1  16   7       15.38       22.25      5.87 o
   2  16   7       53.20       75.75      6.96 o
   3  16   7        4.91        8.11      9.22 o
  -4  17   7        4.61        9.32      5.77 o
  -3  17   7        6.45       17.21      5.80 o
  -2  17   7       17.70       30.09     10.23 o
  -1  17   7      140.25      138.76      8.00 o
   0  17   7       89.60       90.61      6.36 o
   1  17   7      905.55      870.49     26.72 o
   2  17   7      157.41      147.74     11.01 o
   3  17   7        0.58        5.61      5.72 o
  -3  18   7       91.52      108.18      9.95 o
  -2  18   7      140.80      152.11     11.66 o
  -1  18   7       61.31       61.17      6.00 o
   0  18   7       37.76       45.64      5.90 o
   1  18   7      435.41      434.89     17.07 o
   2  18   7       25.63       12.15      5.62 o
   3  18   7       60.22       56.28      9.13 o
  -3  19   7      145.60      151.84     11.67 o
  -2  19   7       12.98       19.23      7.13 o
  -1  19   7        1.24        0.19      4.07 o
   0  19   7      107.89      122.39      8.22 o
   1  19   7     1512.92     1468.18     25.17 o
   2  19   7       70.69       57.75      7.39 o
   3  19   7        0.00       -1.52      6.55 o
  -3  20   7       55.06       66.77      8.40 o
  -2  20   7      227.85      205.22     13.87 o
  -1  20   7       56.51       51.03      5.08 o
   0  20   7       44.00       46.78      5.61 o
   1  20   7      341.00      383.03     13.40 o
   2  20   7       31.19       19.94      6.47 o
   3  20   7       24.49       15.24      6.32 o
  -3  21   7        1.89        4.31      4.99 o
  -2  21   7       10.38       17.56      6.13 o
  -1  21   7      134.47      125.84      7.85 o
   0  21   7      225.27      201.95     10.33 o
   1  21   7       11.05       10.63      7.40 o
   2  21   7       19.64       10.64      7.37 o
   3  21   7       51.42       50.43      9.46 o
  -3  22   7       12.30       10.52      7.01 o
  -2  22   7       32.83       36.26      7.69 o
  -1  22   7        0.01        7.50      3.95 o
   0  22   7      143.00      120.80     10.53 o
   1  22   7       25.74       27.08      5.07 o
   2  22   7        1.10        2.26      7.30 o
   3  22   7        3.86       -0.19      7.70 o
  -3  23   7       22.40       31.22      7.38 o
  -2  23   7       24.48       32.94      7.79 o
  -1  23   7       10.47       14.04      5.64 o
   0  23   7        5.41       10.13      3.86 o
   1  23   7        5.84        6.45      4.61 o
   2  23   7      139.77      138.72     13.32 o
   3  23   7       68.23       67.40     13.15 o
  -3  24   7        2.15       12.22      5.81 o
  -2  24   7       34.11       38.32      8.22 o
  -1  24   7      219.09      200.58     14.40 o
   0  24   7        0.72        2.09      3.70 o
   1  24   7       43.15       35.05      5.94 o
   2  24   7        1.39       -1.82      5.48 o
  -3  25   7       54.52       63.96     10.25 o
  -2  25   7       21.93       25.22      7.78 o
  -1  25   7      320.07      279.24     17.10 o
   0  25   7      102.11       78.50      7.42 o
   1  25   7       29.44       12.93      5.50 o
   2  25   7       13.47        7.15      5.73 o
  -2  26   7       42.77       73.71     10.65 o
  -1  26   7       23.02       35.25      8.18 o
   0  26   7      107.54      110.01      8.71 o
   1  26   7        1.17       -0.81      5.82 o
   2  26   7        1.58        6.14      6.57 o
  -2  27   7       13.88       21.38      7.36 o
  -1  27   7        7.99        9.62      7.08 o
   0  27   7       30.54       50.40      8.59 o
   1  27   7       99.11       70.66     10.15 o
   2  27   7       61.79       63.57     11.67 o
  -2  28   7       10.09       29.29      9.48 o
  -1  28   7       30.81       13.93      7.19 o
   0  28   7      178.80      176.34     13.44 o
   1  28   7       15.11       11.78     10.74 o
   2  28   7        2.40        4.57      7.50 o
  -2  29   7        0.70        8.72      8.11 o
  -1  29   7       30.42       26.77      7.72 o
   0  29   7        0.18        7.72      6.35 o
   1  29   7       41.89       40.42      7.42 o
   2  29   7       18.35       19.66      9.99 o
  -2  30   7        0.19       25.06     16.67 o
  -1  30   7        0.15        1.13      6.37 o
   0  30   7       22.29       34.69      9.61 o
   1  30   7       23.16       40.42      8.93 o
  -1  31   7       11.64       16.66      7.36 o
   0  31   7      118.08      105.20     13.99 o
   1  31   7        1.43       10.32      7.16 o
  -1  32   7        6.93       13.14     13.00 o
   0  32   7       19.57       26.36      9.85 o
   0  33   7        0.82        5.14     12.60 o
  -4   0   8       94.32      111.75     12.43 o
  -3   0   8       25.38       35.48      5.82 o
  -2   0   8      784.24      806.07     15.59 o
  -1   0   8     2635.89     2568.83     47.39 o
   0   0   8     1293.30     1386.46     33.53 o
   1   0   8       55.15       53.52      6.12 o
   2   0   8        4.05       18.45     14.23 o
   3   0   8      300.82      331.71     28.83 o
   4   0   8      510.22      516.27     27.44 o
  -4   1   8       68.80       86.72      8.07 o
  -3   1   8      163.32      146.26      7.17 o
  -2   1   8      718.67      708.03     10.71 o
  -1   1   8       60.58       60.79      4.78 o
   0   1   8        3.90        4.52      3.35 o
   1   1   8      105.87       93.68      5.39 o
   2   1   8     1136.80     1099.51     26.47 o
   3   1   8      192.67      194.01     12.88 o
   4   1   8       33.71       59.37      8.78 o
  -4   2   8        3.33        8.88      5.70 o
  -3   2   8        0.41        4.47      3.15 o
  -2   2   8      729.32      704.91     10.43 o
  -1   2   8       17.87        5.31      2.96 o
   0   2   8       61.90       79.56      6.91 o
   1   2   8       69.31       88.83      5.27 o
   2   2   8      246.80      262.17     10.83 o
   3   2   8       25.02       24.46      6.20 o
   4   2   8        4.57       19.34      6.21 o
  -4   3   8      155.62      154.22     11.22 o
  -3   3   8       18.32       21.97      4.67 o
  -2   3   8      181.88      180.22      6.03 o
  -1   3   8      467.48      526.33     12.95 o
   0   3   8     1263.14     1425.31     29.00 o
   1   3   8     1042.45     1110.19     15.32 o
   2   3   8      388.87      379.92     10.13 o
   3   3   8       98.51      112.78     11.57 o
   4   3   8       35.90       47.63      8.35 o
  -4   4   8       32.62       34.14      6.30 o
  -3   4   8      301.73      328.36     10.70 o
  -2   4   8      134.20      149.09      5.57 o
  -1   4   8     1236.11     1229.66     19.30 o
   0   4   8      554.88      542.18     18.25 o
   1   4   8        6.73        0.99      3.10 o
   2   4   8      211.51      210.48     10.07 o
   3   4   8      289.19      269.74     15.00 o
   4   4   8        0.01        9.02      5.91 o
  -4   5   8       11.49       10.39      5.07 o
  -3   5   8        0.69       25.82      4.92 o
  -2   5   8      918.55      894.24     12.51 o
  -1   5   8       59.95       57.74      4.76 o
   0   5   8      558.93      561.97     18.85 o
   1   5   8      106.66      121.80      8.46 o
   2   5   8       34.65       37.93      6.73 o
   3   5   8       28.33       42.30      6.41 o
   4   5   8       49.75       71.12     10.14 o
  -4   6   8        5.35        6.69      4.71 o
  -3   6   8     1105.63     1121.22     19.73 o
  -2   6   8       25.52       32.73      3.75 o
  -1   6   8       33.51       30.48      3.64 o
   0   6   8       14.28        9.24      3.16 o
   1   6   8     1125.89     1101.96     18.21 o
   2   6   8      128.46      130.14      7.96 o
   3   6   8       18.92       20.31      4.90 o
   4   6   8       34.93       54.10      9.23 o
  -4   7   8        0.82       -0.75      6.80 o
  -3   7   8      131.46      169.12      9.59 o
  -2   7   8       21.61       27.28      3.08 o
  -1   7   8       90.14       80.73      6.72 o
   0   7   8     2745.20     3019.81     30.53 o
   1   7   8        0.32        8.70      6.88 o
   2   7   8        0.17       13.16      5.25 o
   3   7   8      140.50      129.07      9.56 o
   4   7   8      129.60      156.21     19.97 o
  -4   8   8        5.82        4.12      5.41 o
  -3   8   8        6.58       18.29      4.68 o
  -2   8   8       97.27       94.42      6.00 o
  -1   8   8      489.92      455.26      8.29 o
   0   8   8      312.97      299.85      8.96 o
   1   8   8     1856.18     1751.10     17.90 o
   2   8   8      403.75      395.81     13.63 o
   3   8   8       40.65       40.43      6.25 o
   4   8   8        9.29       25.43     11.53 o
  -4   9   8        6.64       15.76      6.36 o
  -3   9   8      213.66      217.02     10.67 o
  -2   9   8      117.79      114.13      7.82 o
  -1   9   8       36.13       38.52      2.98 o
   0   9   8      187.64      184.27     12.34 o
   1   9   8      355.54      383.74     13.20 o
   2   9   8       28.25       31.50      4.37 o
   3   9   8      160.10      149.73     10.10 o
   4   9   8        0.05        1.87     14.01 o
  -4  10   8       98.28       89.10     10.44 o
  -3  10   8       26.27       30.37      5.73 o
  -2  10   8      207.63      198.54     11.99 o
  -1  10   8       46.06       46.36      3.57 o
   0  10   8      962.71      984.15     25.91 o
   1  10   8        3.69       18.29      7.09 o
   2  10   8        0.14        3.56      4.59 o
   3  10   8        2.08        5.74      4.20 o
   4  10   8        9.24       14.69     13.92 o
  -4  11   8        9.76       19.00      6.62 o
  -3  11   8        9.04        7.85      4.54 o
  -2  11   8       14.77       17.68      8.81 o
  -1  11   8     1041.99     1070.84     18.99 o
   0  11   8      236.02      265.64     14.17 o
   1  11   8        5.58       15.82      7.79 o
   2  11   8       25.91       24.47      4.86 o
   3  11   8      162.85      155.66     11.66 o
  -4  12   8       51.87       57.37      9.06 o
  -3  12   8       41.48       40.87      6.02 o
  -2  12   8       31.90       30.32      5.92 o
  -1  12   8        6.23       15.09      6.29 o
   0  12   8      264.96      266.88      9.20 o
   1  12   8        6.15        7.69      4.20 o
   2  12   8      102.03       89.68      6.51 o
   3  12   8        0.43       10.52      6.36 o
  -4  13   8        4.42       10.02      5.72 o
  -3  13   8        0.41        6.42      4.71 o
  -2  13   8      225.87      206.25     10.23 o
  -1  13   8       23.44       32.23      7.23 o
   0  13   8     1544.55     1502.46     27.25 o
   1  13   8      424.46      408.15     12.68 o
   2  13   8        7.17        9.73      3.72 o
   3  13   8       87.26       88.36     11.19 o
  -4  14   8        5.10        7.75      5.91 o
  -3  14   8       19.52       22.19      5.35 o
  -2  14   8      171.57      160.25      9.28 o
  -1  14   8      439.26      410.55     15.48 o
   0  14   8      272.82      277.54      9.44 o
   1  14   8       16.74       17.63      6.19 o
   2  14   8      221.11      219.70      9.96 o
   3  14   8       14.92       23.50      7.57 o
  -4  15   8       14.46       20.88      7.02 o
  -3  15   8       42.69       57.81      7.79 o
  -2  15   8      130.54      140.40      8.74 o
  -1  15   8      103.46      129.62     10.07 o
   0  15   8       13.31       14.80      3.42 o
   1  15   8       19.74       21.53      5.44 o
   2  15   8      178.56      178.11      9.23 o
   3  15   8        1.38       -0.66      5.82 o
  -4  16   8        0.70       14.99      6.42 o
  -3  16   8      247.84      243.91     13.86 o
  -2  16   8        2.96        6.32      5.44 o
  -1  16   8      898.02      912.41     19.44 o
   0  16   8      204.97      208.90      9.88 o
   1  16   8      633.67      668.47     17.67 o
   2  16   8        0.88        2.51      4.39 o
   3  16   8      163.29      147.47     14.65 o
  -3  17   8       38.83       49.35      7.81 o
  -2  17   8       90.70       98.86     10.01 o
  -1  17   8      589.81      603.80     16.29 o
   0  17   8        1.62       11.75      5.06 o
   1  17   8      430.86      480.57     15.22 o
   2  17   8      121.23      124.48     10.12 o
   3  17   8       61.45       59.75     10.21 o
  -3  18   8       38.89       45.46      7.25 o
  -2  18   8       27.58       39.39      7.40 o
  -1  18   8        4.13       11.56      4.66 o
   0  18   8       21.17       27.17      5.11 o
   1  18   8       25.68       15.86      4.53 o
   2  18   8        5.84       10.39      5.43 o
   3  18   8       21.72       19.13      7.23 o
  -3  19   8        8.68        8.86      5.14 o
  -2  19   8       36.45       38.79      7.38 o
  -1  19   8        0.21        4.40      4.23 o
   0  19   8        0.72        9.71      4.59 o
   1  19   8        4.61        2.05      3.94 o
   2  19   8      258.66      250.83     14.47 o
   3  19   8       32.73       17.96      8.50 o
  -3  20   8       28.84       30.72      6.92 o
  -2  20   8       22.94       36.94      8.11 o
  -1  20   8      130.16      128.39      8.15 o
   0  20   8       61.10       61.79      8.68 o
   1  20   8      272.79      240.15     12.95 o
   2  20   8       29.32       30.64      7.12 o
   3  20   8        3.98       -3.82      6.75 o
  -3  21   8       14.18       18.77      6.24 o
  -2  21   8      365.13      353.15     18.65 o
  -1  21   8        0.04        2.79      4.25 o
   0  21   8       40.75       37.87      7.41 o
   1  21   8       61.68       44.84      7.27 o
   2  21   8      555.57      542.52     21.63 o
   3  21   8        5.31       11.70      8.27 o
  -3  22   8        1.17        6.68      6.23 o
  -2  22   8      163.50      191.04     14.49 o
  -1  22   8      429.89      405.64     20.30 o
   0  22   8       31.34       26.49      6.04 o
   1  22   8        4.23        5.66      4.06 o
   2  22   8        5.40       12.45      5.93 o
   3  22   8        8.31        2.49     11.68 o
  -3  23   8        0.77       10.12      7.91 o
  -2  23   8        5.88       15.76      6.81 o
  -1  23   8        7.49       26.55      7.60 o
   0  23   8        1.26        3.39      4.64 o
   1  23   8       85.71       87.81     10.44 o
   2  23   8      326.48      328.85     20.35 o
  -3  24   8        4.01       17.78      7.18 o
  -2  24   8        0.44       14.39      6.36 o
  -1  24   8      102.26       92.71     10.67 o
   0  24   8       17.61       18.79      5.70 o
   1  24   8       58.65       36.65      7.13 o
   2  24   8      163.50      169.38     15.37 o
  -3  25   8        0.03       12.69      7.57 o
  -2  25   8       25.12       42.81      8.86 o
  -1  25   8        1.33        2.45      6.16 o
   0  25   8       67.15       63.60      7.03 o
   1  25   8       43.09       30.09      6.62 o
   2  25   8       49.73       56.97     10.37 o
  -2  26   8      166.39      179.82     14.92 o
  -1  26   8       30.00       39.12      8.21 o
   0  26   8        2.20        7.97      4.62 o
   1  26   8       17.17       13.93      6.49 o
   2  26   8       27.33       29.39      7.88 o
  -2  27   8        1.76       14.37      6.90 o
  -1  27   8       21.87       17.39      6.94 o
   0  27   8       16.81       27.82      7.48 o
   1  27   8      151.57      116.60     12.38 o
   2  27   8        0.80       -4.05     12.48 o
  -2  28   8        1.33       20.23      8.28 o
  -1  28   8        0.79       -3.66      6.06 o
   0  28   8       77.37       92.38     10.91 o
   1  28   8       57.88       47.54     12.07 o
  -2  29   8       43.07       48.45     12.99 o
  -1  29   8        5.34        5.81      6.74 o
   0  29   8      117.87      111.01     11.94 o
   1  29   8        3.32       -0.03      5.33 o
  -1  30   8        2.26        4.30      7.27 o
   0  30   8       30.82       63.15     12.21 o
   1  30   8       77.25       91.65     13.43 o
  -1  31   8        0.02       -6.15      8.19 o
   0  31   8       72.11       94.03     14.09 o
   1  31   8        2.50        7.41     12.36 o
   0  32   8       50.98       58.48     20.93 o
  -4   1   9       27.63       29.32      6.27 o
  -3   1   9       99.87      111.70      6.55 o
  -2   1   9       45.09       46.44      3.30 o
  -1   1   9      438.12      436.66     13.30 o
   0   1   9      138.32      159.99      9.09 o
   1   1   9        3.89       10.65      3.36 o
   2   1   9      106.50      115.08     10.24 o
   3   1   9       22.36       25.31      7.03 o
   4   1   9       10.31        5.73      5.98 o
  -4   2   9       61.52       62.89      8.21 o
  -3   2   9      160.77      153.82      7.61 o
  -2   2   9      259.45      255.50      6.78 o
  -1   2   9      213.24      227.99     10.91 o
   0   2   9      392.21      344.33     12.96 o
   1   2   9        7.26       12.87      3.11 o
   2   2   9      166.96      187.16     12.39 o
   3   2   9       61.04       56.64      8.35 o
   4   2   9        0.01        2.25      5.89 o
  -4   3   9       96.80      104.23      9.86 o
  -3   3   9      124.69      150.91      7.92 o
  -2   3   9      113.92      118.46      4.64 o
  -1   3   9      220.64      211.54     11.94 o
   0   3   9      219.49      205.01     12.89 o
   1   3   9      587.04      608.52     13.69 o
   2   3   9       17.75       32.57      5.76 o
   3   3   9       63.85       75.96     10.30 o
   4   3   9        9.94       14.44      7.45 o
  -4   4   9        0.22        1.56      4.62 o
  -3   4   9      215.25      226.22     10.60 o
  -2   4   9       72.03       62.90      3.33 o
  -1   4   9      780.19      787.28     16.44 o
   0   4   9      840.34      812.94     23.58 o
   1   4   9      282.42      280.50      9.60 o
   2   4   9     1607.64     1594.92     25.91 o
   3   4   9      248.70      260.62     16.02 o
   4   4   9       45.14       53.88     10.83 o
  -4   5   9        0.00       -3.83      4.79 o
  -3   5   9      111.51      121.10      8.14 o
  -2   5   9       84.01       84.16      4.53 o
  -1   5   9      228.98      239.47      9.33 o
   0   5   9       70.91       78.53      8.55 o
   1   5   9      135.42      157.93     14.06 o
   2   5   9      263.17      291.17     13.98 o
   3   5   9       36.01       38.51      6.58 o
   4   5   9       20.53       21.27      7.77 o
  -4   6   9        1.56        8.74      5.22 o
  -3   6   9       41.07       46.74      5.61 o
  -2   6   9       32.28       36.31      3.67 o
  -1   6   9      291.67      284.38      9.88 o
   0   6   9      563.35      535.48     14.56 o
   1   6   9       61.63       72.18      7.87 o
   2   6   9       13.56       22.77      6.41 o
   3   6   9       30.56       26.65      5.74 o
  -4   7   9       34.43       33.91      7.44 o
  -3   7   9      191.94      208.67     10.28 o
  -2   7   9      158.12      175.31      7.22 o
  -1   7   9      261.30      239.50      9.82 o
   0   7   9        0.00        0.98      3.98 o
   1   7   9       40.55       50.82      5.16 o
   2   7   9        2.97       16.48      4.58 o
   3   7   9       51.87       61.48      7.10 o
  -4   8   9        0.40        1.09      5.85 o
  -3   8   9        0.20        5.25      3.74 o
  -2   8   9      969.76      980.93     15.84 o
  -1   8   9      164.38      156.16      7.25 o
   0   8   9     1440.49     1420.77     20.58 o
   1   8   9       12.76       19.80      8.31 o
   2   8   9      298.19      304.09     12.53 o
   3   8   9       18.80       12.40      4.43 o
  -4   9   9        0.03        7.00      5.82 o
  -3   9   9       66.45       64.03      6.38 o
  -2   9   9       66.22       83.32      8.53 o
  -1   9   9      273.25      260.62      8.76 o
   0   9   9      814.32      816.41     15.19 o
   1   9   9     1841.40     1795.42     28.52 o
   2   9   9        4.05       10.92      3.92 o
   3   9   9        2.93        3.28      4.12 o
  -4  10   9       46.31       46.45      8.13 o
  -3  10   9       19.34       24.32      4.72 o
  -2  10   9      698.92      689.82     17.25 o
  -1  10   9      785.51      723.55     11.16 o
   0  10   9        0.06        1.83      4.14 o
   1  10   9      246.23      252.37     12.83 o
   2  10   9        3.36        8.83      4.30 o
   3  10   9       21.82       19.64      4.87 o
  -4  11   9        4.72       10.37      5.82 o
  -3  11   9       30.65       38.99      5.98 o
  -2  11   9      113.12      126.48      7.85 o
  -1  11   9      276.37      262.72     14.92 o
   0  11   9        0.21        4.74      7.26 o
   1  11   9      145.66      178.58     19.11 o
   2  11   9      270.45      267.01     11.11 o
   3  11   9        0.08       -2.53      4.53 o
  -4  12   9        1.45        8.07      6.40 o
  -3  12   9       17.07       15.36      4.72 o
  -2  12   9      225.56      239.36     11.48 o
  -1  12   9     1782.58     1749.46     43.46 o
   0  12   9     1687.52     1672.85     28.08 o
   1  12   9       98.58      118.85      9.75 o
   2  12   9      293.29      302.21     13.36 o
   3  12   9        8.87       11.96      6.30 o
  -4  13   9        1.80        5.60      6.68 o
  -3  13   9        0.01       -2.77      4.28 o
  -2  13   9      438.03      426.47     15.22 o
  -1  13   9      109.07      156.62     14.56 o
   0  13   9      455.47      415.84     14.55 o
   1  13   9      532.04      543.92     14.89 o
   2  13   9       11.82       16.16      4.13 o
   3  13   9       15.88       24.77      7.27 o
  -4  14   9       18.16       19.76      8.40 o
  -3  14   9       57.09       56.11      7.46 o
  -2  14   9      172.65      174.93     10.31 o
  -1  14   9      499.90      479.55     18.48 o
   0  14   9      960.98      947.89     21.46 o
   1  14   9      481.48      479.92     17.60 o
   2  14   9        0.11        2.81      3.56 o
   3  14   9        8.97        5.92      5.59 o
  -4  15   9       40.80       33.05     11.08 o
  -3  15   9        4.58        4.83      4.83 o
  -2  15   9       94.17       93.88      9.73 o
  -1  15   9       24.79       56.66      9.20 o
   0  15   9      351.26      359.75     13.95 o
   1  15   9      420.90      416.96     14.59 o
   2  15   9       12.64       11.96      4.25 o
   3  15   9       50.03       54.77     10.65 o
  -3  16   9        3.86        9.34      5.14 o
  -2  16   9       67.16       63.09      8.86 o
  -1  16   9        8.30       31.91      5.94 o
   0  16   9      238.40      233.79     17.84 o
   1  16   9       70.21       83.72      7.55 o
   2  16   9       95.03       92.80      9.13 o
   3  16   9        0.01       -1.74      6.14 o
  -3  17   9       55.15       71.38      8.31 o
  -2  17   9      174.36      158.86     12.90 o
  -1  17   9        5.68       29.14      5.97 o
   0  17   9      134.62      117.83     11.58 o
   1  17   9      187.48      203.68     10.65 o
   2  17   9       34.46       36.53      6.76 o
   3  17   9       42.37       46.17      9.77 o
  -3  18   9        8.04       13.76      5.40 o
  -2  18   9       19.03       13.65      6.57 o
  -1  18   9      763.20      739.99     18.95 o
   0  18   9     2183.98     2074.73     46.31 o
   1  18   9       20.95       17.63      5.50 o
   2  18   9       22.24       25.06      6.43 o
   3  18   9        4.35       14.63      7.45 o
  -3  19   9      100.48       96.60     10.03 o
  -2  19   9      107.48       86.72     10.28 o
  -1  19   9       13.79       18.83      5.16 o
   0  19   9       17.70       59.65     10.51 o
   1  19   9       13.20       12.56      4.36 o
   2  19   9      121.61      143.07     11.75 o
   3  19   9      135.20      149.31     15.75 o
  -3  20   9        0.19        6.86      5.43 o
  -2  20   9       90.75       80.77      9.83 o
  -1  20   9        1.56        2.18      4.57 o
   0  20   9      345.69      327.97     24.96 o
   1  20   9        2.79       -2.29      3.99 o
   2  20   9      204.25      194.10     13.44 o
   3  20   9      106.95       88.72     21.65 o
  -3  21   9      100.42      110.61     10.96 o
  -2  21   9        3.12        3.86      6.17 o
  -1  21   9       20.88       20.97      5.54 o
   0  21   9       49.79       59.29      8.70 o
   1  21   9       15.64       16.34      4.67 o
   2  21   9       56.59       64.83      8.52 o
  -3  22   9        0.01        9.91      6.01 o
  -2  22   9        2.55        9.95      6.40 o
  -1  22   9      437.02      433.05     17.62 o
   0  22   9       55.04       61.05      8.85 o
   1  22   9       85.49       73.58      9.88 o
   2  22   9       10.80       13.47      7.06 o
  -3  23   9       15.98       21.91      7.81 o
  -2  23   9      123.19      117.44     12.30 o
  -1  23   9        5.26       11.25      6.85 o
   0  23   9       10.49       10.95      4.88 o
   1  23   9       37.19       31.78      7.32 o
   2  23   9      113.44      110.50     10.91 o
  -2  24   9       40.26       33.25      8.29 o
  -1  24   9       49.12       47.74      8.60 o
   0  24   9        4.14        6.18      5.00 o
   1  24   9       28.91       20.01      6.37 o
   2  24   9       19.79       20.78      6.60 o
  -2  25   9        6.84       23.36      7.80 o
  -1  25   9       87.85       90.80     11.03 o
   0  25   9        0.97        2.61      4.59 o
   1  25   9       11.82        7.91      5.34 o
   2  25   9       46.11       46.28      9.64 o
  -2  26   9       66.26       66.13     10.29 o
  -1  26   9        2.16        6.79      6.50 o
   0  26   9       13.29       22.11      7.25 o
   1  26   9       34.30       37.57      7.95 o
   2  26   9       63.10       71.65     13.50 o
  -2  27   9        3.21       12.31      7.18 o
  -1  27   9       70.65       75.16     10.62 o
   0  27   9        3.82       11.46      6.47 o
   1  27   9       11.53       18.25      7.53 o
  -2  28   9       10.49       19.68     10.74 o
  -1  28   9        0.07       -5.16      7.33 o
   0  28   9       55.01       58.33      9.72 o
   1  28   9       46.59       49.21      9.07 o
  -1  29   9       20.11       17.28      6.87 o
   0  29   9        3.21       20.17     12.37 o
   1  29   9       19.52       38.84     11.93 o
  -1  30   9       20.20       20.80      9.63 o
   0  30   9        0.38       15.20      9.06 o
   0  31   9       24.99       51.02     22.75 o
  -4   0  10       75.16       66.85     13.33 o
  -3   0  10       83.30       89.88      9.47 o
  -2   0  10       99.64      103.65      6.69 o
  -1   0  10      337.45      356.74     16.27 o
   0   0  10      517.32      556.15     45.27 o
   1   0  10     1287.93     1218.73     28.65 o
   2   0  10      983.15      988.43     38.90 o
   3   0  10     1609.72     1569.58     53.43 o
  -4   1  10       40.83       44.76      9.23 o
  -3   1  10      108.65      123.38      7.71 o
  -2   1  10      199.09      196.05      6.17 o
  -1   1  10       33.59       39.44      4.99 o
   0   1  10       41.82       38.98      6.30 o
   1   1  10       55.45       57.20      5.42 o
   2   1  10        0.06       27.61      7.88 o
   3   1  10      264.08      309.99     18.05 o
  -4   2  10       41.90       45.77      8.26 o
  -3   2  10      380.58      379.20     11.54 o
  -2   2  10       30.31       32.59      3.26 o
  -1   2  10      328.75      321.75     12.02 o
   0   2  10      102.93       95.39      7.76 o
   1   2  10     1295.98     1255.75     22.18 o
   2   2  10      298.78      313.96     16.16 o
   3   2  10        0.43        9.11      6.42 o
  -4   3  10       46.35       48.54      7.62 o
  -3   3  10       83.12       95.96      7.13 o
  -2   3  10      208.40      209.31      6.45 o
  -1   3  10      379.76      382.47     14.60 o
   0   3  10       84.60       86.90      7.62 o
   1   3  10      119.41      126.25      7.30 o
   2   3  10      296.20      323.25     16.52 o
   3   3  10       21.36       25.17      6.26 o
  -4   4  10       49.34       47.43      7.19 o
  -3   4  10       98.15       97.15      9.39 o
  -2   4  10      169.41      169.31      6.83 o
  -1   4  10      185.89      172.27     11.34 o
   0   4  10      357.02      358.76     14.12 o
   1   4  10      976.31      983.32     22.19 o
   2   4  10      226.38      226.52     14.28 o
   3   4  10       49.42       41.09      7.74 o
  -4   5  10       96.61      113.38      9.42 o
  -3   5  10       15.91       12.26      4.55 o
  -2   5  10       33.21       44.48      4.31 o
  -1   5  10       28.85       26.85      5.05 o
   0   5  10      351.43      361.38     17.43 o
   1   5  10        6.12       10.15      8.67 o
   2   5  10      689.97      689.20     23.25 o
   3   5  10       17.33       11.97      5.75 o
  -4   6  10       49.49       64.20      8.84 o
  -3   6  10        5.83        7.91      4.04 o
  -2   6  10       63.61       60.08      4.97 o
  -1   6  10      119.55      110.25     10.14 o
   0   6  10      634.10      612.85     20.63 o
   1   6  10      117.70      117.58      7.41 o
   2   6  10      275.20      283.90     17.81 o
   3   6  10       39.12       42.92      6.72 o
  -4   7  10      138.52      168.10     12.67 o
  -3   7  10        4.70        8.76      3.91 o
  -2   7  10      456.05      466.32     11.73 o
  -1   7  10       73.74       57.49      7.56 o
   0   7  10     1249.57     1244.95     21.69 o
   1   7  10      104.28      107.91      7.00 o
   2   7  10       48.51       66.85      8.54 o
   3   7  10       89.84       93.47      9.29 o
  -4   8  10       72.19       89.68     11.26 o
  -3   8  10       22.85       13.41      5.22 o
  -2   8  10      401.32      394.55     15.37 o
  -1   8  10      526.46      515.25     13.72 o
   0   8  10      450.58      456.01     12.77 o
   1   8  10      640.84      627.93     16.76 o
   2   8  10        0.84        9.29      4.41 o
   3   8  10      143.54      148.55     11.18 o
  -4   9  10       10.86       19.91      6.83 o
  -3   9  10       24.41       22.43      4.63 o
  -2   9  10      101.95      117.54      7.89 o
  -1   9  10      513.29      529.34     13.91 o
   0   9  10      688.32      715.86     15.33 o
   1   9  10      750.63      716.27     19.51 o
   2   9  10      189.77      200.31     10.99 o
   3   9  10        3.78        4.09      4.58 o
  -4  10  10        0.87        4.90      5.56 o
  -3  10  10       41.09       39.09      5.70 o
  -2  10  10      164.29      157.25      8.19 o
  -1  10  10      486.95      459.91     17.96 o
   0  10  10      131.81      135.41      7.96 o
   1  10  10      268.01      259.44     13.22 o
   2  10  10      282.69      286.48     11.86 o
   3  10  10       19.65       20.42      7.03 o
  -4  11  10        0.02        5.35      6.53 o
  -3  11  10       71.39       61.36      7.63 o
  -2  11  10      163.77      164.10      8.94 o
  -1  11  10        1.07       10.10      3.41 o
   0  11  10      142.77      149.62     12.84 o
   1  11  10        6.34        1.04      5.77 o
   2  11  10       57.10       65.02      6.42 o
   3  11  10       10.48       13.41      6.49 o
  -4  12  10        1.41        4.39      6.74 o
  -3  12  10       29.72       27.80      6.03 o
  -2  12  10        4.74       13.93      4.87 o
  -1  12  10      659.89      645.68     34.43 o
   0  12  10      405.24      368.00     18.95 o
   1  12  10       25.89       32.71      8.38 o
   2  12  10       12.82       13.27      4.02 o
   3  12  10        5.00        3.22      6.50 o
  -3  13  10       29.35       25.89      5.74 o
  -2  13  10       29.60       32.43      5.69 o
  -1  13  10      171.68      192.70     13.10 o
   0  13  10      826.92      747.79     20.21 o
   1  13  10      168.23      173.52      9.40 o
   2  13  10      118.38      124.44      8.14 o
   3  13  10        8.54        1.22      5.37 o
  -3  14  10       39.35       40.39      7.56 o
  -2  14  10       35.86       37.03      6.27 o
  -1  14  10      483.15      527.56     17.65 o
   0  14  10      245.50      232.06     11.55 o
   1  14  10      382.84      357.17     14.15 o
   2  14  10        3.25       11.44      3.96 o
   3  14  10        6.97       12.40      7.29 o
  -3  15  10        1.35        7.36      5.25 o
  -2  15  10      267.75      254.52     15.16 o
  -1  15  10      390.63      424.39     16.31 o
   0  15  10       13.65       15.50      4.44 o
   1  15  10       77.90      108.26      9.92 o
   2  15  10       50.34       56.74      5.98 o
   3  15  10        0.39        6.12      6.25 o
  -3  16  10        2.20       12.80      5.58 o
  -2  16  10       14.32       33.64      8.44 o
  -1  16  10        3.84       17.29     11.57 o
   0  16  10     1212.23     1172.64     25.23 o
   1  16  10      365.82      388.01     14.81 o
   2  16  10       17.64       17.97      5.75 o
   3  16  10       29.92       36.13      9.60 o
  -3  17  10       31.10       42.55      7.31 o
  -2  17  10      516.51      471.95     24.84 o
  -1  17  10      174.93      183.76     11.30 o
   0  17  10       34.19       18.82      6.63 o
   1  17  10      124.63      132.45      9.22 o
   2  17  10      169.11      163.13     12.25 o
   3  17  10        2.89       14.20      7.74 o
  -3  18  10       16.83       18.46      5.87 o
  -2  18  10      128.79      139.77     12.66 o
  -1  18  10        4.44       12.09      5.12 o
   0  18  10       31.23       20.27     10.47 o
   1  18  10       25.58       27.70      6.10 o
   2  18  10       10.19       13.38      5.41 o
   3  18  10       13.77       23.60     15.22 o
  -3  19  10        0.01        7.27      5.61 o
  -2  19  10      149.73      158.54     13.27 o
  -1  19  10       45.31       45.57      6.32 o
   0  19  10       77.50       88.51     10.53 o
   1  19  10      236.33      264.34     12.67 o
   2  19  10      117.49      118.93     11.33 o
  -3  20  10       33.08       40.19      7.88 o
  -2  20  10       28.29       30.35      7.79 o
  -1  20  10       29.41       26.66      5.31 o
   0  20  10        0.25       17.72      7.07 o
   1  20  10      257.69      235.81     13.91 o
   2  20  10       11.33       19.03      6.17 o
  -3  21  10       44.92       49.70      8.63 o
  -2  21  10       67.42       85.39     10.57 o
  -1  21  10        0.40        1.59      5.37 o
   0  21  10       57.71       49.20      8.72 o
   1  21  10      135.72      126.05     13.55 o
   2  21  10       69.73       74.22      9.30 o
  -3  22  10      119.66      110.59     16.97 o
  -2  22  10        7.98       14.86      6.73 o
  -1  22  10        7.11        7.51      5.06 o
   0  22  10       54.38       61.42      9.60 o
   1  22  10      481.89      452.03     23.33 o
   2  22  10        9.59       10.06      6.37 o
  -2  23  10       13.24        7.08      6.87 o
  -1  23  10       12.23       16.31      6.55 o
   0  23  10      149.64      191.30     20.71 o
   1  23  10       15.44       34.43      8.65 o
   2  23  10       19.90       17.99      7.58 o
  -2  24  10        0.37        7.13      6.97 o
  -1  24  10       56.60       51.13      8.97 o
   0  24  10        4.86       14.04      6.93 o
   1  24  10      256.39      232.11     20.77 o
   2  24  10        1.13        7.19      6.98 o
  -2  25  10        5.60       13.29      6.61 o
  -1  25  10       28.96       24.53      7.98 o
   0  25  10        2.02       19.09      6.80 o
   1  25  10       27.90       37.79      9.01 o
   2  25  10       16.74       15.79      8.92 o
  -2  26  10       13.38       23.21      9.53 o
  -1  26  10        0.25        6.91      7.18 o
   0  26  10      330.55      335.53     19.39 o
   1  26  10       32.26       32.88      7.88 o
  -2  27  10        9.45       19.06     14.83 o
  -1  27  10        9.79        9.58      9.25 o
   0  27  10        0.09       28.22      9.07 o
   1  27  10        6.28        5.51      6.86 o
  -1  28  10       15.48        6.40      7.66 o
   0  28  10       30.91       60.70     11.57 o
   1  28  10        0.11        1.35      6.17 o
   0  29  10       97.61      115.03     15.47 o
  -4   1  11        0.66        6.64      5.80 o
  -3   1  11       29.93       27.63      4.46 o
  -2   1  11        6.75        1.89      2.79 o
  -1   1  11      225.33      210.64     10.40 o
   0   1  11       47.19       48.58      6.71 o
   1   1  11      423.75      438.29     13.22 o
   2   1  11       88.52      102.08     10.84 o
   3   1  11       40.13       32.25      7.69 o
  -4   2  11      179.94      170.95     14.24 o
  -3   2  11       61.41       68.35      6.75 o
  -2   2  11       12.65        9.07      2.82 o
  -1   2  11       82.87       79.79      6.91 o
   0   2  11      485.86      506.50     19.53 o
   1   2  11       60.59       66.82      6.32 o
   2   2  11       28.55       45.43      8.86 o
   3   2  11        3.77        1.20      5.53 o
  -4   3  11       12.04       18.76      7.36 o
  -3   3  11      288.80      267.92     12.28 o
  -2   3  11        0.11        5.25      2.98 o
  -1   3  11      106.78      110.89      7.57 o
   0   3  11      130.27      141.76      9.92 o
   1   3  11     1008.53      953.03     19.31 o
   2   3  11      221.73      248.88     15.56 o
   3   3  11       13.51        7.68      6.02 o
  -4   4  11       13.38       16.56      6.57 o
  -3   4  11        0.31        4.11      4.02 o
  -2   4  11      237.05      241.27      9.17 o
  -1   4  11       68.83       70.23      8.59 o
   0   4  11       35.79       34.87      5.61 o
   1   4  11      102.17      101.17      9.17 o
   2   4  11      716.59      669.86     24.05 o
   3   4  11      154.35      149.28     12.91 o
  -4   5  11       27.69       30.47      7.05 o
  -3   5  11        2.01        5.63      4.21 o
  -2   5  11      413.38      398.25     11.48 o
  -1   5  11      537.47      512.86     19.91 o
   0   5  11       56.09       52.40      6.58 o
   1   5  11      890.73      896.35     18.73 o
   2   5  11       23.88       35.54      7.66 o
   3   5  11       61.61       66.92      9.54 o
  -4   6  11       41.58       43.44      6.74 o
  -3   6  11       52.11       53.59      7.11 o
  -2   6  11      445.35      434.21     14.08 o
  -1   6  11       25.37       22.61      5.63 o
   0   6  11        0.14        4.48      6.29 o
   1   6  11        2.18       15.00     10.10 o
   2   6  11        0.22       -2.28      6.07 o
   3   6  11       50.89       46.99      7.55 o
  -4   7  11       22.69       31.32      7.71 o
  -3   7  11       82.07       78.55      8.34 o
  -2   7  11      529.72      480.48     14.85 o
  -1   7  11      403.57      435.22     18.24 o
   0   7  11       60.87       50.54      5.87 o
   1   7  11      478.10      466.89     13.83 o
   2   7  11      116.74      115.08     15.62 o
   3   7  11        6.18        8.31      6.25 o
  -4   8  11       35.13       38.01      8.23 o
  -3   8  11       75.11       69.92      8.33 o
  -2   8  11       87.58       99.26      7.57 o
  -1   8  11      710.33      723.04     33.49 o
   0   8  11      254.15      255.70     10.37 o
   1   8  11       19.27       15.69      4.74 o
   2   8  11      100.47      112.46     10.67 o
   3   8  11       15.88       24.71      6.08 o
  -4   9  11        0.01       11.69      8.16 o
  -3   9  11      293.76      293.71     15.12 o
  -2   9  11      185.96      193.43      9.94 o
  -1   9  11       22.96       28.18      6.36 o
   0   9  11      651.83      612.10     18.25 o
   1   9  11      227.45      212.63      9.57 o
   2   9  11        1.14        4.06      7.75 o
   3   9  11       71.31       89.13      9.29 o
  -3  10  11        2.93       18.47      6.39 o
  -2  10  11       10.54       21.37      4.65 o
  -1  10  11      443.06      429.07     20.59 o
   0  10  11      437.51      456.26     21.31 o
   1  10  11       10.76        6.90      3.80 o
   2  10  11       13.35       10.80      7.18 o
   3  10  11        0.48        1.40      5.58 o
  -3  11  11      151.43      154.86     11.54 o
  -2  11  11      391.49      402.85     13.93 o
  -1  11  11      955.37      920.94     33.14 o
   0  11  11      423.84      409.80     20.33 o
   1  11  11        1.14       -3.36      5.42 o
   2  11  11       47.98       33.67      7.33 o
   3  11  11      142.30      152.06     15.53 o
  -3  12  11       13.05       19.44      7.37 o
  -2  12  11      100.29      107.33      8.29 o
  -1  12  11      167.24      192.25     14.55 o
   0  12  11        2.87        3.96      7.52 o
   1  12  11      597.07      581.09     18.73 o
   2  12  11        0.63       -1.58      5.78 o
   3  12  11       32.95       42.06     11.15 o
  -3  13  11      131.23      135.21     10.96 o
  -2  13  11      526.15      532.15     18.29 o
  -1  13  11      418.77      429.28     21.37 o
   0  13  11       46.35       51.52      6.78 o
   1  13  11        7.00       14.49      7.02 o
   2  13  11        1.55       -3.20      5.69 o
   3  13  11       52.08       72.94     16.21 o
  -3  14  11       40.09       40.23      7.28 o
  -2  14  11       60.47       83.41      8.80 o
  -1  14  11      995.44      946.50     33.15 o
   0  14  11      945.85      888.32     23.14 o
   1  14  11        4.05       14.73      6.35 o
   2  14  11        2.38        0.17      5.12 o
   3  14  11       80.48      107.08     14.06 o
  -3  15  11       44.17       51.65      7.77 o
  -2  15  11        7.13       14.88      6.52 o
  -1  15  11       52.47       74.76      9.62 o
   0  15  11       64.25       48.78      9.42 o
   1  15  11      477.79      483.42     17.04 o
   2  15  11       91.43       84.39      8.03 o
   3  15  11       45.06       68.94     20.34 o
  -3  16  11       33.32       37.38      7.21 o
  -2  16  11       60.77       69.75      9.67 o
  -1  16  11       22.17       31.04      6.75 o
   0  16  11       71.07       58.80      9.44 o
   1  16  11       25.13       68.07      7.68 o
   2  16  11       65.49       62.67      8.06 o
  -3  17  11       81.61       86.73      9.69 o
  -2  17  11        0.85        5.69      6.46 o
  -1  17  11      198.06      195.52     12.30 o
   0  17  11        5.43        9.85      7.99 o
   1  17  11       68.98      100.45      8.77 o
   2  17  11        8.01       10.60      5.53 o
  -3  18  11       10.47       20.14      6.68 o
  -2  18  11      245.43      230.62     15.87 o
  -1  18  11      437.74      423.17     19.81 o
   0  18  11       16.46        4.18      6.13 o
   1  18  11      216.09      237.59     14.79 o
   2  18  11      147.08      157.15     12.65 o
  -3  19  11        6.96       10.44      6.22 o
  -2  19  11      130.20      122.94     12.40 o
  -1  19  11      175.12      176.26     11.94 o
   0  19  11        3.62        3.54      5.94 o
   1  19  11      253.81      277.23     18.40 o
   2  19  11       16.88       16.49      6.63 o
  -3  20  11       18.72       22.64     10.25 o
  -2  20  11        9.94        6.09      6.71 o
  -1  20  11        9.20       12.50      5.12 o
   0  20  11       63.52       67.01      9.95 o
   1  20  11       58.55       60.59     10.20 o
   2  20  11      377.66      399.18     19.75 o
  -2  21  11        5.32        9.36      6.69 o
  -1  21  11       50.25       50.28      7.02 o
   0  21  11        0.33        7.12      6.91 o
   1  21  11        0.92       12.91      7.29 o
   2  21  11        0.17        2.57      7.70 o
  -2  22  11      147.08      144.51     13.12 o
  -1  22  11        0.19        2.29      6.82 o
   0  22  11       88.69       78.70     10.66 o
   1  22  11       61.54       55.29     10.04 o
   2  22  11       20.58       28.44      8.94 o
  -2  23  11        6.78        3.15      7.30 o
  -1  23  11        0.02       10.27      8.16 o
   0  23  11       10.56        7.58      7.17 o
   1  23  11        6.09       19.95      7.42 o
   2  23  11        1.39        3.14      7.38 o
  -2  24  11       10.54        9.46      7.16 o
  -1  24  11        0.00        9.56      6.85 o
   0  24  11        2.76       11.03      7.51 o
   1  24  11       28.88       14.11      7.94 o
  -2  25  11       14.15       25.44      9.27 o
  -1  25  11       23.64       34.57      9.37 o
   0  25  11        1.49       16.87      6.80 o
   1  25  11       44.71       50.66      9.58 o
  -1  26  11        4.96        5.64      8.33 o
   0  26  11       34.71       59.55     12.78 o
   1  26  11        7.04        8.46      8.90 o
  -1  27  11        1.52       16.37      9.49 o
   0  27  11        5.55       25.62      7.89 o
   1  27  11       84.72       97.85     16.00 o
   0  28  11       34.61       42.48     13.73 o
  -4   0  12       90.58      103.27     16.93 o
  -3   0  12        2.34        0.22     12.39 o
  -2   0  12        0.34       -4.04      4.94 o
  -1   0  12      707.60      664.17     24.16 o
   0   0  12     1275.54     1219.92     39.37 o
   1   0  12      218.17      211.24     14.39 o
   2   0  12      112.24      111.39     19.36 o
   3   0  12       52.60       48.64     12.73 o
  -4   1  12       64.72       88.10     12.83 o
  -3   1  12        2.00        3.13      4.52 o
  -2   1  12        1.64        1.09      3.28 o
  -1   1  12      185.96      185.83     10.51 o
   0   1  12      346.79      365.41     16.08 o
   1   1  12      191.20      205.83      9.93 o
   2   1  12      837.50      807.58     27.56 o
   3   1  12       23.12       16.70      6.39 o
  -4   2  12       40.55       44.35     10.27 o
  -3   2  12       82.57       82.55      7.36 o
  -2   2  12      129.49      138.27      6.70 o
  -1   2  12       15.39       12.41      6.64 o
   0   2  12        1.75       15.79      7.72 o
   1   2  12       62.20       61.60      6.20 o
   2   2  12      218.13      233.66     15.91 o
   3   2  12       12.40       14.06      7.25 o
  -4   3  12       19.28        6.98      6.59 o
  -3   3  12       36.04       33.26      5.40 o
  -2   3  12       90.51       87.37      5.44 o
  -1   3  12       13.51       15.58      5.05 o
   0   3  12     1100.84     1093.85     30.09 o
   1   3  12       78.29       82.78      7.73 o
   2   3  12        7.02       19.19      6.71 o
   3   3  12       38.83       34.13      7.90 o
  -4   4  12        0.08        3.78      6.48 o
  -3   4  12       57.64       56.25      6.42 o
  -2   4  12       19.63       12.67      3.45 o
  -1   4  12       69.38       69.03      7.30 o
   0   4  12      524.78      508.62     18.50 o
   1   4  12      179.40      198.20     12.73 o
   2   4  12        3.58        2.68      7.00 o
   3   4  12       10.77        9.65      5.84 o
  -3   5  12       33.11       32.88      5.62 o
  -2   5  12        0.21        5.72      3.69 o
  -1   5  12      449.19      434.48     16.66 o
   0   5  12       15.94       20.92      7.40 o
   1   5  12      536.15      523.02     20.55 o
   2   5  12       11.22        6.68      7.70 o
   3   5  12        8.46        8.02      6.07 o
  -3   6  12       81.15       72.55      8.19 o
  -2   6  12        3.14       10.51      3.69 o
  -1   6  12      192.31      162.82     15.27 o
   0   6  12      120.15      112.05      7.17 o
   1   6  12      606.27      601.91     16.34 o
   2   6  12       20.96       18.45      7.50 o
   3   6  12       12.59       11.58      6.67 o
  -3   7  12       57.98       42.28      6.65 o
  -2   7  12      272.47      262.85     11.53 o
  -1   7  12      714.34      694.69     23.51 o
   0   7  12       25.65       25.53      5.38 o
   1   7  12      121.93      106.38      7.73 o
   2   7  12       96.43       90.14     11.85 o
   3   7  12        5.76       13.99      6.05 o
  -3   8  12        4.16        3.23      4.14 o
  -2   8  12       27.98       44.26      8.84 o
  -1   8  12       12.69       22.48      7.93 o
   0   8  12       64.01       77.26     15.02 o
   1   8  12       35.88       36.41      5.25 o
   2   8  12       51.80       44.54     16.50 o
   3   8  12       70.32       67.70      8.87 o
  -3   9  12       32.73       37.29      6.90 o
  -2   9  12      499.74      473.42     14.46 o
  -1   9  12        5.34        3.18      4.14 o
   0   9  12      711.34      667.97     22.74 o
   1   9  12       28.62       17.14      6.50 o
   2   9  12       87.42       76.15     10.33 o
   3   9  12       11.03        9.58      5.31 o
  -3  10  12      146.95      148.38     11.51 o
  -2  10  12        2.74       15.31      4.41 o
  -1  10  12      351.05      367.35     17.22 o
   0  10  12      400.53      375.54     20.59 o
   1  10  12      430.00      396.03     16.27 o
   2  10  12       71.16       72.23      9.19 o
   3  10  12        0.97       10.38     12.24 o
  -3  11  12        0.67        4.87      5.37 o
  -2  11  12        1.47        8.30      3.85 o
  -1  11  12      271.28      289.13     19.39 o
   0  11  12       27.47       34.44      8.88 o
   1  11  12       85.29       68.05      8.56 o
   2  11  12        0.23       -4.75      5.18 o
   3  11  12        0.76       15.83     31.08 o
  -3  12  12       10.33       18.13      6.73 o
  -2  12  12      169.19      169.50      9.83 o
  -1  12  12      570.47      549.41     38.26 o
   0  12  12      223.56      203.62     15.56 o
   1  12  12       88.77       72.09      8.11 o
   2  12  12       16.80       15.90      5.74 o
   3  12  12        0.66       -2.61      9.67 o
  -3  13  12        0.23       15.68      7.06 o
  -2  13  12       11.97       18.03      5.66 o
  -1  13  12       25.74       63.05     11.34 o
   0  13  12       12.38       13.07      6.73 o
   1  13  12       22.08       26.91      8.24 o
   2  13  12       43.44       44.45      7.88 o
  -3  14  12       68.90       82.35     11.76 o
  -2  14  12        1.08        2.78      5.75 o
  -1  14  12      494.65      504.33     24.28 o
   0  14  12       42.21       56.56     10.21 o
   1  14  12       47.66       57.78      7.98 o
   2  14  12        9.88        2.27      5.32 o
  -3  15  12       17.29       28.12      8.10 o
  -2  15  12      100.29       95.45     11.07 o
  -1  15  12        7.96       39.76      8.82 o
   0  15  12      478.63      430.50     22.30 o
   1  15  12       23.63       36.72      7.08 o
   2  15  12        8.63        2.99      6.19 o
  -3  16  12       88.40       91.06     11.77 o
  -2  16  12       84.60       76.02     12.34 o
  -1  16  12      167.65      153.20     12.55 o
   0  16  12      129.37      119.71     12.28 o
   1  16  12      149.02      165.58     12.55 o
   2  16  12       50.89       51.76      9.42 o
  -3  17  12       17.16       29.73      8.86 o
  -2  17  12        6.89       13.83      6.73 o
  -1  17  12       96.67      102.11     10.56 o
   0  17  12       11.17        3.04      6.50 o
   1  17  12        3.54       25.95     11.97 o
   2  17  12        0.01       -1.50      7.64 o
  -3  18  12       11.57       17.44      7.23 o
  -2  18  12        0.41        3.38      8.09 o
  -1  18  12        0.01        7.80      5.91 o
   0  18  12       61.78       47.99     12.23 o
   1  18  12      193.62      220.53     14.52 o
   2  18  12       53.83       68.20     12.96 o
  -2  19  12        1.12       -1.79      6.22 o
  -1  19  12       38.17       43.70      8.13 o
   0  19  12       17.68       11.67      6.53 o
   1  19  12       42.12       48.65     10.06 o
   2  19  12        6.57       14.11      7.17 o
  -2  20  12        9.83        1.83      6.53 o
  -1  20  12        0.02        5.22      5.29 o
   0  20  12       30.34       27.16      8.30 o
   1  20  12        1.15        1.15      7.59 o
   2  20  12       18.46       20.87     14.04 o
  -2  21  12       16.66       17.92      7.41 o
  -1  21  12        2.10       15.24      6.55 o
   0  21  12      117.08      111.29     14.58 o
   1  21  12       78.08       93.20     12.44 o
   2  21  12       41.23       43.91     15.74 o
  -2  22  12        2.27        5.69      6.54 o
  -1  22  12      135.74      132.44     17.24 o
   0  22  12      196.01      159.57     20.93 o
   1  22  12        4.45       17.93      8.10 o
  -2  23  12       16.44       16.73      7.73 o
  -1  23  12        0.43       16.14      9.52 o
   0  23  12      109.36      129.69     21.92 o
   1  23  12       21.24       15.36     12.64 o
  -2  24  12       31.86       39.54     16.68 o
  -1  24  12       41.67       55.99     11.47 o
   0  24  12       31.43       36.90      9.23 o
   1  24  12        6.11        2.29      7.21 o
  -1  25  12       64.72       74.19     12.79 o
   0  25  12       26.62       39.43      9.29 o
   1  25  12       11.20       21.05      8.34 o
  -1  26  12       88.63      112.58     25.83 o
   0  26  12        2.58        1.60      9.61 o
   0  27  12        8.11        3.48     13.86 o
  -3   1  13        4.16        3.35      5.21 o
  -2   1  13      178.28      161.56      9.15 o
  -1   1  13        4.80        8.13      4.44 o
   0   1  13        6.38       20.00      5.81 o
   1   1  13       65.30       63.98      6.73 o
   2   1  13       20.49       34.39      8.73 o
   3   1  13        6.22        3.33      5.89 o
  -3   2  13        3.05        4.48      4.58 o
  -2   2  13        0.05       -1.28      3.29 o
  -1   2  13      473.11      450.94     16.39 o
   0   2  13     1051.71      960.14     26.30 o
   1   2  13      409.62      405.94     14.24 o
   2   2  13       10.51       12.60      6.66 o
   3   2  13        0.15        3.38      6.81 o
  -3   3  13        6.36        6.77      4.43 o
  -2   3  13        0.92       -0.15      4.11 o
  -1   3  13      234.59      213.25     11.38 o
   0   3  13       15.38       21.29      6.59 o
   1   3  13      407.19      405.91     14.39 o
   2   3  13        1.51        5.59     10.86 o
   3   3  13      194.71      203.21     16.29 o
  -3   4  13        8.68       19.63      5.21 o
  -2   4  13        9.72       14.61      4.03 o
  -1   4  13        1.32       -2.35      4.31 o
   0   4  13      292.37      297.35     13.91 o
   1   4  13      392.29      386.88     16.49 o
   2   4  13        2.39        2.28      7.04 o
   3   4  13        0.09        5.66      6.64 o
  -3   5  13      358.40      357.19     15.27 o
  -2   5  13      101.25      111.89      8.13 o
  -1   5  13       10.18        0.50      4.12 o
   0   5  13       39.99       55.18      6.12 o
   1   5  13      154.61      182.37     11.87 o
   2   5  13      121.69      121.16     15.51 o
   3   5  13       13.99       11.81      7.17 o
  -3   6  13       54.65       57.29      7.15 o
  -2   6  13      237.91      225.17     11.03 o
  -1   6  13       26.35       14.27      4.06 o
   0   6  13       23.41       26.09      6.24 o
   1   6  13        7.07       11.87      5.93 o
   2   6  13       40.76       41.49      9.40 o
   3   6  13       16.02       19.10      9.17 o
  -3   7  13       16.77       12.18      4.96 o
  -2   7  13        2.07        8.03      4.05 o
  -1   7  13        2.39        5.73      4.58 o
   0   7  13       70.67       68.54      7.38 o
   1   7  13       37.99       43.92      7.23 o
   2   7  13        0.19        8.09      7.90 o
   3   7  13       25.19       32.49      8.65 o
  -3   8  13        0.16        1.33      4.87 o
  -2   8  13       23.33       22.85      5.14 o
  -1   8  13      185.21      175.41     12.76 o
   0   8  13      129.92      100.69      9.53 o
   1   8  13      205.38      194.93     12.17 o
   2   8  13      326.14      316.92     18.15 o
  -3   9  13        2.38       11.79      5.33 o
  -2   9  13      274.20      260.30     11.34 o
  -1   9  13       11.19       17.47      8.89 o
   0   9  13       87.11       90.43     10.11 o
   1   9  13       11.02        9.06      6.32 o
   2   9  13       67.16       62.41     10.84 o
  -3  10  13       80.98       85.59      9.48 o
  -2  10  13      218.77      197.35     10.04 o
  -1  10  13       45.08       50.53     11.59 o
   0  10  13      136.43      144.83     14.38 o
   1  10  13        0.23       -0.64      6.35 o
   2  10  13       95.44       88.18      9.97 o
  -3  11  13        1.76       17.34      6.50 o
  -2  11  13        6.81        9.25      4.20 o
  -1  11  13       33.77       29.22     16.72 o
   0  11  13      171.24      181.04     15.62 o
   1  11  13       96.57       91.75      8.95 o
   2  11  13        2.69        0.31      5.76 o
  -3  12  13       14.09       29.52      8.40 o
  -2  12  13       70.09       47.75      6.95 o
  -1  12  13      139.25      155.33     28.17 o
   0  12  13       76.86       69.68     10.26 o
   1  12  13        3.28       -7.88      7.38 o
   2  12  13      301.92      296.14     16.24 o
  -3  13  13       38.39       34.01      8.88 o
  -2  13  13        0.53        1.59      5.36 o
  -1  13  13      227.61      265.07     16.43 o
   0  13  13       28.55       27.55      8.60 o
   1  13  13       42.75       42.52      8.47 o
   2  13  13        5.96       10.67      5.77 o
  -3  14  13       13.53       25.60      8.46 o
  -2  14  13      170.61      145.41     12.46 o
  -1  14  13       86.38      111.24     14.11 o
   0  14  13      102.98       97.12     11.90 o
   1  14  13       24.69       29.86      7.12 o
   2  14  13      184.51      197.91     14.32 o
  -3  15  13       53.34       68.77     12.99 o
  -2  15  13        1.47       14.63      7.07 o
  -1  15  13      113.08      149.16     13.01 o
   0  15  13      159.49      147.09     14.59 o
   1  15  13        5.48       15.82     10.69 o
   2  15  13       43.10       48.59      8.82 o
  -3  16  13      108.55      114.07     19.18 o
  -2  16  13      204.65      191.33     14.44 o
  -1  16  13        5.82       19.59      7.16 o
   0  16  13        0.31        2.18      7.80 o
   1  16  13       63.85       67.33      9.07 o
   2  16  13       26.15       25.06      8.12 o
  -2  17  13        2.38        6.19      6.23 o
  -1  17  13        2.38        7.26      6.97 o
   0  17  13        0.19        5.31     10.06 o
   1  17  13       34.41       47.85      9.90 o
   2  17  13       27.23       20.72     11.01 o
  -2  18  13       25.93       27.29      8.81 o
  -1  18  13       19.88       18.34      6.71 o
   0  18  13      480.83      422.75     23.49 o
   1  18  13       39.12       66.02      9.85 o
   2  18  13       14.78       20.34     12.82 o
  -2  19  13       42.16       42.73      9.00 o
  -1  19  13       34.49       41.78      9.78 o
   0  19  13       11.82       11.73     10.36 o
   1  19  13      284.50      290.61     20.74 o
  -2  20  13        1.45        0.43      6.79 o
  -1  20  13      116.33      113.22     11.41 o
   0  20  13       22.49       25.76      7.63 o
   1  20  13       54.71       57.58     10.74 o
  -2  21  13        0.07        6.58      7.66 o
  -1  21  13        0.00        6.35      8.53 o
   0  21  13       37.02       40.14      9.90 o
   1  21  13       30.84       47.50     12.03 o
  -2  22  13       10.03       -0.09     12.53 o
  -1  22  13        0.71       12.54      9.01 o
   0  22  13       16.37       22.33      8.76 o
   1  22  13        0.75       -0.48      6.50 o
  -1  23  13        5.14       16.28      8.89 o
   0  23  13       42.38       51.93     10.83 o
   1  23  13        3.10        0.24      6.89 o
  -1  24  13        0.45        7.06      9.86 o
   0  24  13       70.95       92.65     13.09 o
   0  25  13       49.82       64.19     11.65 o
  -3   0  14        3.07        3.67      7.23 o
  -2   0  14       10.90       13.57      6.37 o
  -1   0  14      266.72      226.71     16.03 o
   0   0  14        5.60       -1.30      7.21 o
   1   0  14      121.65      170.83     46.54 o
   2   0  14      185.45      209.29     22.79 o
  -3   1  14       24.78       22.76      6.70 o
  -2   1  14      304.82      279.24     13.77 o
  -1   1  14      212.06      206.47     10.82 o
   0   1  14        1.06        1.73      4.78 o
   1   1  14        4.13       10.42      7.51 o
   2   1  14       57.57       69.67     10.88 o
  -3   2  14       22.80       25.93      6.78 o
  -2   2  14       12.11       11.16      4.54 o
  -1   2  14      297.51      291.54     13.89 o
   0   2  14       83.26       95.95      9.52 o
   1   2  14      171.61      149.33     13.32 o
   2   2  14        7.07       24.64      7.97 o
  -3   3  14        2.14        1.58      5.32 o
  -2   3  14       37.23       38.46      6.11 o
  -1   3  14      190.55      196.10     11.60 o
   0   3  14       16.05       17.79      8.93 o
   1   3  14       93.66      103.40      9.81 o
   2   3  14       60.71       70.45     10.16 o
  -3   4  14       16.27       16.45      5.77 o
  -2   4  14        0.19        3.21      4.09 o
  -1   4  14       26.60        9.19      7.00 o
   0   4  14      358.75      311.27     14.55 o
   1   4  14       14.93       22.11      6.18 o
   2   4  14        4.75       10.49     10.06 o
  -3   5  14        1.73        5.62      4.79 o
  -2   5  14       14.69       19.65      5.93 o
  -1   5  14       50.46       36.57      5.57 o
   0   5  14        1.37       24.89     20.43 o
   1   5  14        1.04        7.48      5.33 o
   2   5  14        7.76       12.68     10.64 o
  -3   6  14        0.83        5.74      4.34 o
  -2   6  14      257.93      241.21     13.13 o
  -1   6  14        0.72       -0.44      4.06 o
   0   6  14       72.85       69.88      9.31 o
   1   6  14      116.37      112.32     10.10 o
   2   6  14       78.69       63.64     14.26 o
  -3   7  14       27.25       39.06      6.56 o
  -2   7  14       11.57       17.03      5.39 o
  -1   7  14      119.93      101.20     11.47 o
   0   7  14      356.50      330.98     15.38 o
   1   7  14      120.01      115.82     10.02 o
   2   7  14       17.73       17.66      9.94 o
  -3   8  14       56.78       62.64      7.64 o
  -2   8  14        4.18       12.67      4.99 o
  -1   8  14      152.95      146.94     13.47 o
   0   8  14       34.40       44.61      8.87 o
   1   8  14       54.41       51.61      7.77 o
   2   8  14       73.86       71.86     11.69 o
  -3   9  14       26.35       34.18      7.00 o
  -2   9  14       61.83       64.66      6.79 o
  -1   9  14       57.78       64.59     12.83 o
   0   9  14      115.84      110.48      9.33 o
   1   9  14       15.98       20.04      7.96 o
   2   9  14       24.88       23.82      8.42 o
  -3  10  14       66.40       76.30      9.29 o
  -2  10  14       34.80       34.60      8.09 o
  -1  10  14       77.65       94.77     15.34 o
   0  10  14       17.94       16.91      5.88 o
   1  10  14        2.33        0.38      6.53 o
   2  10  14        8.46       12.69      8.23 o
  -3  11  14        0.73        9.35      6.08 o
  -2  11  14       61.96       63.78      7.91 o
  -1  11  14        0.12       11.24     15.79 o
   0  11  14      206.96      209.77     17.21 o
   1  11  14       11.71        4.32      6.78 o
   2  11  14        2.41        1.10      5.61 o
  -3  12  14        6.63        5.28     10.87 o
  -2  12  14       60.91       58.02      7.92 o
  -1  12  14       71.64       91.30     15.43 o
   0  12  14       67.31       60.47     10.80 o
   1  12  14        6.08        4.46      7.44 o
   2  12  14        0.85        7.22      6.56 o
  -3  13  14        3.59       11.94      9.94 o
  -2  13  14       43.77       30.17      7.66 o
  -1  13  14       10.98       41.18      9.17 o
   0  13  14      173.26      174.41     15.76 o
   1  13  14        8.13       17.75      5.86 o
   2  13  14       14.22       20.50      7.05 o
  -2  14  14       81.35       77.93     10.32 o
  -1  14  14      102.44      135.08     13.01 o
   0  14  14      132.04      133.43     14.33 o
   1  14  14       68.35       70.16      9.90 o
   2  14  14      131.21      128.43     12.64 o
  -2  15  14       42.65       52.21      9.52 o
  -1  15  14       11.88       41.13      8.89 o
   0  15  14        6.47       17.89      7.79 o
   1  15  14        0.16        6.38      7.95 o
   2  15  14       33.24       24.58     19.93 o
  -2  16  14        1.73        1.13      7.15 o
  -1  16  14        1.20       18.40      8.28 o
   0  16  14       17.36       18.07      8.28 o
   1  16  14        0.16       13.35      6.84 o
  -2  17  14        2.46        3.00      7.59 o
  -1  17  14       45.96       52.42     11.60 o
   0  17  14       70.76       72.75     16.74 o
   1  17  14        0.25        8.74      7.15 o
  -2  18  14       34.58       38.16      8.81 o
  -1  18  14       17.51       12.16      8.69 o
   0  18  14       56.41       64.38     14.70 o
   1  18  14        0.04       10.13      8.46 o
  -2  19  14       39.07       44.31     10.71 o
  -1  19  14       18.29       30.55      8.20 o
   0  19  14       74.91       80.34     12.78 o
   1  19  14       46.96       66.46     12.01 o
  -2  20  14       29.61       67.13     20.73 o
  -1  20  14       24.84       39.02     10.68 o
   0  20  14        7.80       14.35      8.67 o
   1  20  14       61.35       61.95     11.81 o
  -1  21  14        9.89       22.40      9.58 o
   0  21  14       18.45       27.29      9.79 o
   1  21  14        0.02        7.74      7.81 o
  -1  22  14       15.34       44.65     14.62 o
   0  22  14        0.21        7.57      9.51 o
   0  23  14       88.85       99.82     14.38 o
  -3   1  15        9.88       10.21      5.75 o
  -2   1  15       24.10       19.78      6.05 o
  -1   1  15      163.23      154.65      9.92 o
   0   1  15       25.36       19.42      6.04 o
   1   1  15        6.77       14.43      8.52 o
   2   1  15        0.01       13.40      8.24 o
  -3   2  15        6.89        9.06      5.82 o
  -2   2  15       32.66       28.47      6.04 o
  -1   2  15      181.30      157.66      9.96 o
   0   2  15      486.97      445.85     18.23 o
   1   2  15        0.89       11.37      7.71 o
   2   2  15       10.93       24.20      9.53 o
  -3   3  15        2.58        8.27      4.97 o
  -2   3  15      197.85      176.24     11.70 o
  -1   3  15      326.25      285.51     14.01 o
   0   3  15       84.41      115.25     11.42 o
   1   3  15       51.57       51.69      9.96 o
   2   3  15       40.95       60.73     10.53 o
  -3   4  15        5.50        8.29      5.94 o
  -2   4  15       91.53       85.38      8.74 o
  -1   4  15        8.90        3.61      6.55 o
   0   4  15       80.16       73.34     10.19 o
   1   4  15       19.29       40.05      9.13 o
   2   4  15       78.40       90.99     12.26 o
  -3   5  15        0.73       -0.69      6.35 o
  -2   5  15        7.04        9.18      4.66 o
  -1   5  15       40.06       24.67      7.36 o
   0   5  15      288.43      283.92     14.75 o
   1   5  15       78.62       81.14     11.34 o
   2   5  15       22.55       15.75     11.36 o
  -3   6  15       13.13       10.50      7.30 o
  -2   6  15        9.87        8.12      4.94 o
  -1   6  15       42.66       39.20      8.17 o
   0   6  15        6.48       18.89      8.47 o
   1   6  15       95.44      108.68     12.44 o
   2   6  15        2.02        6.11      8.56 o
  -3   7  15        2.70       15.58      7.06 o
  -2   7  15        2.48        1.43      6.04 o
  -1   7  15        0.05       -4.58      6.46 o
   0   7  15       69.30       64.77      8.58 o
   1   7  15       29.44       47.37      9.68 o
   2   7  15        7.73        6.83      8.13 o
  -3   8  15       11.86       12.89      6.12 o
  -2   8  15       43.58       55.77      8.35 o
  -1   8  15        5.97       -0.96      7.00 o
   0   8  15        1.22        7.19      6.91 o
   1   8  15      346.82      293.79     19.27 o
   2   8  15       24.80       26.47      9.35 o
  -2   9  15       47.49       58.13     10.59 o
  -1   9  15        0.13       15.76      7.39 o
   0   9  15        0.68        4.76      6.40 o
   1   9  15       73.62       84.01     12.27 o
   2   9  15        1.63        7.49     10.39 o
  -2  10  15        1.27        1.47      7.05 o
  -1  10  15      114.59      128.43     17.58 o
   0  10  15        4.70        8.64      5.41 o
   1  10  15       10.52       11.73      8.61 o
   2  10  15        6.50       -1.73     11.16 o
  -2  11  15        0.03        0.14      7.71 o
  -1  11  15        1.98        4.85     10.03 o
   0  11  15      107.68      109.07     11.16 o
   1  11  15      151.59      136.69     13.50 o
   2  11  15      101.49       82.71     11.88 o
  -2  12  15       12.45       19.99      7.36 o
  -1  12  15       14.50       47.16     10.20 o
   0  12  15       35.31       42.21      8.19 o
   1  12  15       46.67       42.01      8.55 o
  -2  13  15       39.97       55.14      9.81 o
  -1  13  15        1.80        7.94      6.80 o
   0  13  15        0.81        1.23      7.14 o
   1  13  15      125.18      149.99     12.07 o
  -2  14  15       91.66      104.61     13.44 o
  -1  14  15       12.44       34.11      8.65 o
   0  14  15        0.01        2.68      7.58 o
   1  14  15       13.15       33.00      9.29 o
  -2  15  15       75.85       85.17     13.07 o
  -1  15  15        3.91       17.89      8.42 o
   0  15  15        2.76        0.39      7.46 o
   1  15  15      282.34      314.36     19.18 o
  -2  16  15       24.42       23.32     11.07 o
  -1  16  15        2.36       13.37      7.97 o
   0  16  15       11.41       13.86      8.50 o
   1  16  15        3.36       37.07      9.46 o
  -2  17  15        1.20       29.16      9.08 o
  -1  17  15       64.94       75.18     10.87 o
   0  17  15       77.86       74.62     20.16 o
   1  17  15       14.69       37.71      9.24 o
  -1  18  15       11.65       31.51     11.37 o
   0  18  15       15.32       17.69     11.97 o
   1  18  15       33.94       46.57     10.70 o
  -1  19  15      118.98      140.75     17.99 o
   0  19  15      115.33      113.34     27.12 o
  -1  20  15        4.54       -4.04     14.24 o
   0  20  15        2.89        5.86      8.49 o
  -2   0  16        0.63       11.47      7.59 o
  -1   0  16       28.25       15.44      8.74 o
   0   0  16        4.64        5.12      8.47 o
   1   0  16       74.23      104.72     32.94 o
   2   0  16        0.49        0.44     17.21 o
  -2   1  16       12.57        6.40      4.81 o
  -1   1  16       28.23       26.69      5.36 o
   0   1  16       57.23       46.94      8.75 o
   1   1  16      236.75      295.26     19.45 o
   2   1  16       20.11       56.18     14.02 o
  -2   2  16       40.66       44.50      7.18 o
  -1   2  16       12.14        9.22      5.54 o
   0   2  16       11.46       28.06      7.24 o
   1   2  16       41.74       44.92     11.30 o
   2   2  16        0.15       18.71     12.89 o
  -2   3  16        1.54        5.99      5.08 o
  -1   3  16        0.34        0.60      5.45 o
   0   3  16      227.11      212.05     13.63 o
   1   3  16       39.25       45.16     10.71 o
   2   3  16        4.49       36.25     11.66 o
  -2   4  16        2.02        4.53      5.29 o
  -1   4  16        2.36        4.18      6.31 o
   0   4  16        6.82       16.62      7.17 o
   1   4  16       12.76       15.38      7.73 o
  -2   5  16        1.34       -1.81      5.55 o
  -1   5  16       44.81       33.06      8.68 o
   0   5  16        0.17       15.47      6.55 o
   1   5  16        1.82        1.16      7.90 o
  -2   6  16       27.27       24.12      6.72 o
  -1   6  16       41.47       43.12      9.07 o
   0   6  16       86.54       80.80      9.22 o
   1   6  16       68.06       59.31     10.38 o
  -2   7  16       64.42       61.26      9.08 o
  -1   7  16       70.26       52.69     10.25 o
   0   7  16       12.25       20.63      6.86 o
   1   7  16        0.23       -3.52      7.59 o
  -2   8  16        7.31        8.28      5.88 o
  -1   8  16       77.01       79.16     11.60 o
   0   8  16       22.80       32.34      6.87 o
   1   8  16        4.72       -2.05      8.30 o
  -2   9  16        0.06       -2.18      6.38 o
  -1   9  16      111.97      128.26     14.36 o
   0   9  16       23.74       20.35      6.91 o
   1   9  16       29.69       22.06      9.67 o
  -2  10  16       16.54       18.68      6.51 o
  -1  10  16       97.72       91.05     14.72 o
   0  10  16        0.13       12.63      9.05 o
   1  10  16       10.00       18.26      9.61 o
  -2  11  16       26.90       31.98      9.07 o
  -1  11  16       70.66       76.72     12.08 o
   0  11  16        0.43       -2.65      9.83 o
   1  11  16        0.18       20.00     15.56 o
  -2  12  16       38.78       48.25     11.99 o
  -1  12  16       14.30       49.79     10.54 o
   0  12  16        1.23        7.54      7.34 o
   1  12  16        8.42       10.60     21.37 o
  -2  13  16        1.24       14.77     10.42 o
  -1  13  16      209.95      237.88     17.36 o
   0  13  16       15.34        5.04      8.41 o
   1  13  16       68.68       98.49     14.45 o
  -1  14  16        8.14       32.63      9.79 o
   0  14  16        0.07        0.81      9.23 o
   1  14  16        1.76       30.53     21.43 o
  -1  15  16       27.49       58.16     10.66 o
   0  15  16       12.92       12.24      8.24 o
  -1  16  16        0.18        9.30      7.77 o
   0  16  16       24.50       22.88     10.10 o
  -1  17  16        7.48       19.14     10.55 o
   0  17  16        0.02        4.76      9.84 o
  -2   1  17       31.51       21.66      6.03 o
  -1   1  17       55.06       29.46      8.71 o
   0   1  17       24.99       36.67      7.52 o
   1   1  17        4.26       23.10      9.08 o
  -2   2  17        1.52        1.09      6.84 o
  -1   2  17      121.83      139.38     12.49 o
   0   2  17       97.35      108.12     10.72 o
   1   2  17        1.02       14.54      8.47 o
  -2   3  17       65.50       59.64     11.33 o
  -1   3  17        1.85        4.66      5.54 o
   0   3  17       28.50       36.51      7.55 o
   1   3  17       17.50       32.35      9.47 o
  -2   4  17       72.07       56.09     10.89 o
  -1   4  17       21.73       39.39      7.94 o
   0   4  17       15.90        7.30     10.03 o
   1   4  17       22.67       28.69     10.83 o
  -2   5  17        5.19        6.43      6.57 o
  -1   5  17       47.89       32.19      8.62 o
   0   5  17       69.11       65.88     10.08 o
   1   5  17       26.76       26.12     10.49 o
  -2   6  17       26.49       35.68      9.37 o
  -1   6  17        1.63        1.49      7.01 o
   0   6  17        6.73       10.72      7.58 o
   1   6  17       19.38       22.76     10.35 o
  -2   7  17        8.05        8.42      7.22 o
  -1   7  17        0.30       -5.95      6.93 o
   0   7  17        4.98       13.16      9.55 o
   1   7  17       35.57       50.12     15.00 o
  -2   8  17        5.99       18.80      7.93 o
  -1   8  17        5.94        8.74      6.41 o
   0   8  17        0.41       12.38      8.06 o
   1   8  17        0.07        1.09     12.83 o
  -1   9  17       11.26        5.80      7.26 o
   0   9  17       83.51       92.44     14.13 o
   1   9  17        4.42       29.14     13.49 o
  -1  10  17        0.37       15.58     11.98 o
   0  10  17       75.76       96.88     17.22 o
  -1  11  17       68.59       85.45     10.53 o
   0  11  17        2.65        5.45     10.19 o
  -1  12  17        0.20       11.63      7.25 o
   0  12  17       22.53       16.41     10.19 o
  -1  13  17       12.85       21.62      7.46 o
   0  13  17       38.91       48.67     12.50 o
  -1   0  18        5.85      -10.23     10.48 o
   0   0  18      129.77      201.70     34.38 o
  -1   1  18        6.10        3.39      6.49 o
   0   1  18       13.38       26.61     13.74 o
  -1   2  18       30.48       27.64      9.46 o
   0   2  18       33.28       49.17     15.14 o
  -1   3  18       55.99       58.60     11.27 o
   0   3  18        0.09        7.70     11.70 o
  -1   4  18      119.65      141.11     15.96 o
   0   4  18        1.14       10.77     10.55 o
  -1   5  18        0.11       10.31      7.17 o
   0   5  18        8.77        5.92      9.89 o
  -1   6  18        0.22       -4.17      7.81 o
   0   6  18       36.70       40.55     16.40 o
  -1   7  18       18.28       20.24      8.05 o
   0   7  18       35.31       46.81     19.37 o
 
